# Supplementary material for: Concurrent enhancement in fire retardancy and mechanical properties of flax/vinyl ester bio-composites via magnesium hydroxide incorporation
Source: PLoS One. 2025 Mar 11;20(3):e0319421. doi: 10.1371/journal.pone.0319421 (PMC11896032; doi:10.1371/journal.pone.0319421)
Supplement: S1 Data — (XLSX) [file pone.0319421.s001.xlsx]

## Sheet: Figure 2
Vacuum Pressure	Tensile Strength	Error
kPa	MPa
20	89.0403	2.04273
40	102.197	4.18061
60	95.099	1.72261

## Sheet: Figure 3
Curing temperature	Tensile Strength	Error
°C	MPa
Room temp	102.197	4.18061
50	103.024	1.50094
100	105.659	5.37362
150	70.9017	0.85187

## Sheet: Figure 4
Wavenumbers	Transmittance	Wavenumbers	Transmittance	Wavenumbers	Transmittance
cm-1	a.u.	cm-1	a.u.	cm-1	a.u.
	Flax/VE		5M-flax/VE		MH
649.893	89.4268	649.893	80.5687	399.193	0.8966
650.858	89.1631	650.858	80.4827	400.157	0.66979
651.822	88.7975	651.822	80.3467	401.121	0.56292
652.786	88.4522	652.786	80.2016	402.085	0.56484
653.75	88.2271	653.75	80.0672	403.05	0.61858
654.715	88.1637	654.715	79.9391	404.014	0.65648
655.679	88.2353	655.679	79.8056	404.978	0.62391
656.643	88.3666	656.643	79.6713	405.942	0.49822
657.607	88.4756	657.607	79.569	406.906	0.29907
658.572	88.5137	658.572	79.5482	407.871	0.08064
659.536	88.4805	659.536	79.646	408.835	-1.17549e-38
660.5	88.4092	660.5	79.8562	409.799	-1.17549e-38
661.464	88.3343	661.464	80.1217	410.764	-1.17549e-38
662.428	88.2679	662.428	80.3685	411.728	-1.17549e-38
663.393	88.2031	663.393	80.5481	412.692	0.09518
664.357	88.1368	664.357	80.6501	413.656	0.23266
665.321	88.0918	665.321	80.6827	414.62	0.35988
666.285	88.1297	666.285	80.6455	415.585	0.48925
667.25	88.3309	667.25	80.5134	416.549	0.63594
668.214	88.6804	668.214	80.2663	417.513	0.79272
669.178	88.9575	669.178	79.9716	418.477	0.91108
670.142	88.96	670.142	79.7569	419.442	0.92469
671.106	88.7356	671.106	79.6825	420.406	0.81476
672.071	88.4412	672.071	79.7432	421.37	0.62769
673.035	88.2058	673.035	79.9237	422.334	0.42623
673.999	88.1175	673.999	80.2068	423.298	0.25532
674.963	88.2239	674.963	80.5556	424.263	0.14159
675.928	88.5134	675.928	80.9046	425.227	0.09829
676.892	88.9078	676.892	81.184	426.191	0.12331
677.856	89.297	677.856	81.3622	427.155	0.19719
678.82	89.5936	678.82	81.4642	428.12	0.28867
679.785	89.7575	679.785	81.5482	429.084	0.36651
680.749	89.7878	680.749	81.6637	430.048	0.41066
681.713	89.7061	681.713	81.8177	431.012	0.41825
682.677	89.549	682.677	81.9675	431.977	0.40218
683.641	89.363	683.641	82.0435	432.941	0.38291
684.606	89.1982	684.606	81.9883	433.905	0.37778
685.57	89.0983	685.57	81.7885	434.869	0.39438
686.534	89.0902	686.534	81.4824	435.834	0.43103
687.499	89.175	687.499	81.1368	436.798	0.48236
688.463	89.3258	688.463	80.8056	437.762	0.54464
689.427	89.4933	689.427	80.4936	438.726	0.61709
690.391	89.6183	690.391	80.1491	439.69	0.69946
691.355	89.6464	691.355	79.6914	440.655	0.78906
692.32	89.54	692.32	79.0552	441.619	0.87935
693.284	89.2881	693.284	78.2254	442.583	0.96023
694.248	88.9128	694.248	77.245	443.547	1.01966
695.212	88.4712	695.212	76.1987	444.512	1.04571
696.177	88.0478	696.177	75.1866	445.476	1.02919
697.141	87.7329	697.141	74.3016	446.44	0.96664
698.105	87.5922	698.105	73.6178	447.404	0.86344
699.069	87.6406	699.069	73.1881	448.369	0.73556
700.034	87.8386	700.034	73.0482	449.333	0.6073
700.998	88.1154	700.998	73.2189	450.297	0.50365
701.962	88.4045	701.962	73.7029	451.261	0.43881
702.926	88.6713	702.926	74.4754	452.226	0.40751
703.89	88.9158	703.89	75.4763	453.19	0.38637
704.855	89.1532	704.855	76.6128	454.154	0.34592
705.819	89.3903	705.819	77.7794	455.118	0.26698
706.783	89.6168	706.783	78.8887	456.082	0.154
707.747	89.8166	707.747	79.8959	457.047	0.03848
708.712	89.985	708.712	80.8012	458.011	-1.17549e-38
709.676	90.1337	709.676	81.6281	458.975	-1.17549e-38
710.64	90.2786	710.64	82.3938	459.939	0.00927
711.604	90.4221	711.604	83.0902	460.904	0.08208
712.568	90.5507	712.568	83.6877	461.868	0.14216
713.533	90.6519	713.533	84.1558	462.832	0.17644
714.497	90.7358	714.497	84.4827	463.796	0.19617
715.461	90.8438	715.461	84.685	464.76	0.22677
716.426	91.0278	716.426	84.8022	465.725	0.28858
717.39	91.3056	717.39	84.8803	466.689	0.37791
718.354	91.6239	718.354	84.9515	467.653	0.46206
719.318	91.8743	719.318	85.023	468.618	0.49461
720.282	91.9649	720.282	85.0869	469.582	0.44359
721.247	91.8828	721.247	85.1399	470.546	0.31806
722.211	91.6942	722.211	85.1935	471.51	0.17647
723.175	91.4996	723.175	85.2666	472.474	0.1017
724.139	91.3856	724.139	85.3707	473.439	0.14925
725.104	91.3937	725.104	85.5001	474.403	0.30892
726.068	91.5122	726.068	85.6323	475.367	0.51402
727.032	91.6902	727.032	85.741	476.331	0.6852
727.996	91.8657	727.996	85.8094	477.296	0.77151
728.961	91.9943	728.961	85.835	478.26	0.76774
729.925	92.0649	729.925	85.823	479.224	0.70625
730.889	92.0983	730.889	85.7764	480.188	0.63194
731.853	92.1304	731.853	85.6949	481.152	0.57557
732.817	92.1899	732.817	85.584	482.117	0.54144
733.782	92.2802	733.782	85.4636	483.081	0.51451
734.746	92.3777	734.746	85.3672	484.045	0.47852
735.71	92.4476	735.71	85.3264	485.009	0.43027
736.674	92.468	736.674	85.3523	485.974	0.37999
737.639	92.4459	737.639	85.4252	486.938	0.34024
738.603	92.4112	738.603	85.5002	487.902	0.31532
739.567	92.3948	739.567	85.526	488.866	0.2998
740.531	92.4039	740.531	85.4642	489.831	0.28482
741.495	92.4166	741.495	85.3021	490.795	0.26593
742.46	92.3996	742.46	85.054	491.759	0.2472
743.424	92.3354	743.424	84.7536	492.723	0.23977
744.388	92.2391	744.388	84.4452	493.688	0.25662
745.352	92.1503	745.352	84.1727	494.652	0.3073
746.317	92.109	746.317	83.9679	495.616	0.39463
747.281	92.1307	747.281	83.84	496.58	0.51277
748.245	92.1991	748.245	83.7712	497.545	0.64531
749.209	92.2767	749.209	83.7235	498.509	0.76465
750.174	92.326	750.174	83.6559	499.473	0.83561
751.138	92.3263	751.138	83.5425	500.437	0.8267
752.102	92.2789	752.102	83.3807	501.401	0.72742
753.066	92.2017	753.066	83.1867	502.366	0.5614
754.031	92.1191	754.031	82.9822	503.33	0.38161
754.995	92.0536	754.995	82.7845	504.294	0.24683
755.959	92.0191	755.959	82.6058	505.258	0.19507
756.923	92.0187	756.923	82.4592	506.223	0.23023
757.888	92.0453	757.888	82.3623	507.187	0.3252
758.852	92.0861	758.852	82.3334	508.151	0.43663
759.816	92.1287	759.816	82.3806	509.115	0.52402
760.78	92.1672	760.78	82.494	510.079	0.56532
761.744	92.2041	761.744	82.6469	511.044	0.56205
762.709	92.2483	762.709	82.8084	512.008	0.53314
763.673	92.3094	763.673	82.9585	512.972	0.50272
764.637	92.3919	764.637	83.0997	513.937	0.48833
765.601	92.4905	765.601	83.2555	514.901	0.49332
766.566	92.59	766.566	83.4585	515.865	0.50592
767.53	92.6704	767.53	83.7328	516.829	0.50625
768.494	92.7148	768.494	84.0807	517.793	0.4804
769.458	92.7185	769.458	84.4802	518.758	0.43359
770.423	92.6924	770.423	84.8943	519.722	0.39047
771.387	92.6594	771.387	85.2867	520.686	0.37978
772.351	92.6429	772.351	85.6349	521.65	0.41545
773.315	92.656	773.315	85.9337	522.615	0.48725
774.279	92.6965	774.279	86.1875	523.579	0.56372
775.244	92.7523	775.244	86.4002	524.543	0.60546
776.208	92.8119	776.208	86.5695	525.507	0.58521
777.172	92.8724	777.172	86.6928	526.471	0.50526
778.136	92.9391	778.136	86.7785	527.436	0.39751
779.101	93.0165	779.101	86.8527	528.4	0.3039
780.065	93.0997	780.065	86.9524	529.364	0.25351
781.029	93.1729	781.029	87.1078	530.328	0.25282
781.993	93.2188	781.993	87.3232	531.293	0.28962
782.958	93.2324	782.958	87.5707	532.257	0.34263
783.922	93.2284	783.922	87.8027	533.221	0.39073
784.886	93.2366	784.886	87.9768	534.185	0.41934
785.85	93.2849	785.85	88.0783	535.15	0.4234
786.814	93.3798	786.814	88.128	536.114	0.40757
787.779	93.498	787.779	88.1669	537.078	0.384
788.743	93.5948	788.743	88.2306	538.042	0.36776
789.707	93.6269	789.707	88.325	539.006	0.3706
790.671	93.5775	790.671	88.4199	539.971	0.39532
791.636	93.4684	791.636	88.4646	540.935	0.43389
792.6	93.3522	792.6	88.4165	541.899	0.47104
793.564	93.2861	793.564	88.2698	542.864	0.49137
794.528	93.3035	794.528	88.0635	543.828	0.48656
795.493	93.3985	795.493	87.8656	544.792	0.45902
796.457	93.5302	796.457	87.7399	545.756	0.42051
797.421	93.6448	797.421	87.7139	546.72	0.38646
798.385	93.7015	798.385	87.7647	547.685	0.36915
799.35	93.6895	799.35	87.8295	548.649	0.37302
800.314	93.6283	800.314	87.8346	549.613	0.39407
801.278	93.5527	801.278	87.7273	550.577	0.42319
802.242	93.4935	802.242	87.4951	551.542	0.4512
803.207	93.4641	803.207	87.1664	552.506	0.47297
804.171	93.458	804.171	86.7985	553.47	0.48865
805.135	93.4573	805.135	86.46	554.434	0.50139
806.099	93.4452	806.099	86.2139	555.399	0.51332
807.063	93.4167	807.063	86.1014	556.363	0.52247
808.028	93.3809	808.028	86.1288	557.327	0.52329
808.992	93.3543	808.992	86.2622	558.291	0.5105
809.956	93.3487	809.956	86.4354	559.255	0.48346
810.92	93.3611	810.92	86.5711	560.22	0.44753
811.885	93.3721	811.885	86.6096	561.184	0.41102
812.849	93.3554	812.849	86.5287	562.148	0.3802
813.813	93.294	813.813	86.3455	563.112	0.35595
814.777	93.1926	814.777	86.0993	564.077	0.33474
815.741	93.0777	815.741	85.828	565.041	0.31282
816.706	92.9836	816.706	85.5514	566.005	0.29009
817.67	92.9317	817.67	85.2672	566.969	0.27096
818.634	92.9153	818.634	84.9583	567.933	0.26166
819.598	92.9007	819.598	84.6025	568.898	0.26659
820.563	92.8443	820.563	84.1812	569.862	0.28638
821.527	92.7167	821.527	83.6845	570.826	0.31869
822.491	92.5199	822.491	83.1184	571.79	0.35992
823.455	92.2882	823.455	82.5108	572.755	0.40546
824.42	92.0714	824.42	81.9125	573.719	0.44877
825.384	91.9127	825.384	81.3864	574.683	0.48122
826.348	91.8326	826.348	80.9879	575.647	0.4949
827.312	91.8254	827.312	80.7447	576.612	0.48736
828.277	91.8692	828.277	80.6489	577.576	0.46466
829.241	91.94	829.241	80.668	578.54	0.43928
830.205	92.0238	830.205	80.7691	579.504	0.42376
831.169	92.1195	831.169	80.9393	580.469	0.42422
832.134	92.2339	832.134	81.1912	581.433	0.43812
833.098	92.3714	833.098	81.5454	582.397	0.4571
834.062	92.527	834.062	82.0069	583.361	0.47289
835.026	92.685	835.026	82.5484	584.326	0.48186
835.99	92.8251	835.99	83.1166	585.29	0.4854
836.955	92.9316	836.955	83.6552	586.254	0.48668
837.919	93.0015	837.919	84.1297	587.218	0.48703
838.883	93.0474	838.883	84.5375	588.182	0.48487
839.847	93.0924	839.847	84.8977	589.147	0.47792
840.812	93.1594	840.812	85.2307	590.111	0.46643
841.776	93.2595	841.776	85.5435	591.075	0.45499
842.74	93.3857	842.74	85.8304	592.039	0.45099
843.704	93.5158	843.704	86.0862	593.004	0.46044
844.668	93.6251	844.668	86.3184	593.968	0.4839
845.633	93.7004	845.633	86.5485	594.932	0.51541
846.597	93.7481	846.597	86.7989	595.896	0.54503
847.561	93.7885	847.561	87.078	596.861	0.56313
848.525	93.8407	848.525	87.3723	597.825	0.56451
849.49	93.9078	849.49	87.6524	598.789	0.55048
850.454	93.9744	850.454	87.8882	599.753	0.52813
851.418	94.0185	851.418	88.0642	600.717	0.50674
852.382	94.0298	852.382	88.1842	601.682	0.49356
853.347	94.0202	853.347	88.2673	602.646	0.49127
854.311	94.0159	854.311	88.337	603.61	0.49867
855.275	94.0381	855.275	88.4115	604.574	0.51293
856.239	94.086	856.239	88.4993	605.539	0.5314
857.204	94.1373	857.204	88.5986	606.503	0.55141
858.168	94.1648	858.168	88.7004	607.467	0.5687
859.132	94.1569	859.132	88.791	608.431	0.57677
860.096	94.1264	860.096	88.8568	609.396	0.56887
861.061	94.1005	861.061	88.8878	610.36	0.54225
862.025	94.1002	862.025	88.8808	611.324	0.50162
862.989	94.1246	862.989	88.8395	612.288	0.45881
863.953	94.1498	863.953	88.7723	613.253	0.42819
864.917	94.1429	864.917	88.6884	614.217	0.42043
865.882	94.0798	865.882	88.5962	615.181	0.43789
866.846	93.958	866.846	88.5042	616.145	0.47344
867.81	93.7987	867.81	88.4231	617.109	0.51341
868.774	93.6403	868.774	88.3661	618.074	0.54408
869.739	93.5257	869.739	88.3444	619.038	0.55796
870.703	93.4877	870.703	88.3603	620.002	0.55572
871.667	93.5345	871.667	88.4021	620.966	0.54344
872.631	93.643	872.631	88.4436	621.931	0.52869
873.596	93.7628	873.596	88.4528	622.895	0.51781
874.56	93.8348	874.56	88.4042	623.859	0.51453
875.524	93.8169	875.524	88.2906	624.823	0.51894
876.488	93.7034	876.488	88.1275	625.788	0.52738
877.452	93.5262	877.452	87.9483	626.752	0.53393
878.417	93.3382	878.417	87.7917	627.716	0.53355
879.381	93.1889	879.381	87.6875	628.68	0.52495
880.345	93.1055	880.345	87.6456	629.644	0.51157
881.309	93.0886	881.309	87.6523	630.609	0.49965
882.274	93.1191	882.274	87.6753	631.573	0.4949
883.238	93.1696	883.238	87.675	632.537	0.49941
884.202	93.2147	884.202	87.6185	633.501	0.51099
885.166	93.2361	885.166	87.4909	634.466	0.52484
886.131	93.2247	886.131	87.2994	635.43	0.53637
887.095	93.1796	887.095	87.069	636.394	0.54301
888.059	93.1063	888.059	86.8315	637.358	0.54432
889.023	93.0139	889.023	86.6134	638.323	0.54106
889.987	92.9133	889.987	86.4295	639.287	0.53453
890.952	92.8157	890.952	86.2825	640.251	0.52646
891.916	92.7328	891.916	86.1688	641.215	0.51901
892.88	92.6737	892.88	86.0842	642.179	0.51382
893.844	92.6409	893.844	86.0251	643.144	0.51074
894.809	92.6263	894.809	85.9863	644.108	0.50734
895.773	92.6132	895.773	85.9568	645.072	0.5003
896.737	92.5847	896.737	85.9204	646.036	0.48807
897.701	92.5353	897.701	85.8621	647.001	0.47296
898.666	92.4756	898.666	85.7789	647.965	0.46078
899.63	92.428	899.63	85.6859	648.929	0.45736
900.594	92.4137	900.594	85.6132	649.893	0.46446
901.558	92.4429	901.558	85.592	650.858	0.4783
902.523	92.512	902.523	85.6371	651.822	0.49236
903.487	92.6095	903.487	85.7364	652.786	0.50196
904.451	92.7225	904.451	85.8535	653.75	0.50671
905.415	92.8382	905.415	85.9444	654.715	0.50926
906.38	92.9413	906.38	85.9769	655.679	0.51176
907.344	93.0139	907.344	85.9434	656.643	0.51292
908.308	93.0425	908.308	85.8606	657.607	0.50838
909.272	93.0279	909.272	85.7573	658.572	0.49434
910.236	92.9894	910.236	85.6618	659.536	0.47171
911.201	92.9567	911.201	85.5932	660.5	0.44731
912.165	92.9529	912.165	85.562	661.464	0.43022
913.129	92.981	913.129	85.5738	662.428	0.42575
914.093	93.0232	914.093	85.632	663.393	0.43301
915.058	93.0546	915.058	85.736	664.357	0.44722
916.022	93.0607	916.022	85.8774	665.321	0.46312
916.986	93.0452	916.986	86.038	666.285	0.47636
917.95	93.0244	917.95	86.1929	667.25	0.48349
918.914	93.0152	918.914	86.3183	668.214	0.48302
919.879	93.0239	919.879	86.3984	669.178	0.47789
920.843	93.0454	920.843	86.4294	670.142	0.47313
921.807	93.0676	921.807	86.418	671.106	0.47088
922.771	93.0772	922.771	86.377	672.071	0.47128
923.736	93.0622	923.736	86.3204	673.035	0.47496
924.7	93.0138	924.7	86.26	673.999	0.48317
925.664	92.9289	925.664	86.2038	674.963	0.49663
926.628	92.8149	926.628	86.1549	675.928	0.5141
927.593	92.6932	927.593	86.1121	676.892	0.53204
928.557	92.5946	928.557	86.0689	677.856	0.54617
929.521	92.5481	929.521	86.015	678.82	0.55354
930.485	92.5668	930.485	85.9374	679.785	0.55342
931.449	92.6393	931.449	85.8245	680.749	0.54702
932.414	92.7313	932.414	85.6716	681.713	0.5368
933.378	92.8	933.378	85.4869	682.677	0.52578
934.342	92.8122	934.342	85.2934	683.641	0.5167
935.307	92.76	935.307	85.1247	684.606	0.51116
936.271	92.664	936.271	85.0127	685.57	0.50896
937.235	92.5625	937.235	84.972	686.534	0.50811
938.199	92.4926	938.199	84.9904	687.499	0.50576
939.163	92.4713	939.163	85.0306	688.463	0.49982
940.128	92.4895	940.128	85.0462	689.427	0.49061
941.092	92.5192	941.092	85.0023	690.391	0.48126
942.056	92.5305	942.056	84.8911	691.355	0.47619
943.02	92.5073	943.02	84.7331	692.32	0.47847
943.985	92.4526	943.985	84.5642	693.284	0.48772
944.949	92.381	944.949	84.4184	694.248	0.49993
945.913	92.3061	945.913	84.3149	695.212	0.50979
946.877	92.2313	946.877	84.2548	696.177	0.5139
947.841	92.1513	947.841	84.2259	697.141	0.51277
948.806	92.0602	948.806	84.2089	698.105	0.50997
949.77	91.9604	949.77	84.1829	699.069	0.50923
950.734	91.8623	950.734	84.1296	700.034	0.51175
951.698	91.7775	951.698	84.0372	700.998	0.51604
952.663	91.71	952.663	83.9052	701.962	0.52006
953.627	91.6524	953.627	83.7445	702.926	0.5235
954.591	91.5912	954.591	83.573	703.89	0.52796
955.555	91.5166	955.555	83.4064	704.855	0.53518
956.52	91.4282	956.52	83.2512	705.819	0.54521
957.484	91.3338	957.484	83.1029	706.783	0.55674
958.448	91.2403	958.448	82.9522	707.747	0.56892
959.412	91.1451	959.412	82.7925	708.712	0.58173
960.376	91.034	960.376	82.6248	709.676	0.59306
961.341	90.89	961.341	82.4562	710.64	0.59434
962.305	90.7074	962.305	82.293	711.604	0.57009
963.269	90.5009	963.269	82.1358	712.568	0.50549
964.234	90.3037	964.234	81.9776	713.533	0.39934
965.198	90.1514	965.198	81.8066	714.497	0.27289
966.162	90.0636	966.162	81.6118	715.461	0.16587
967.126	90.0315	967.126	81.387	716.426	0.11975
968.09	90.0219	968.09	81.1334	717.39	0.15703
969.055	89.9932	969.055	80.8602	718.354	0.26727
970.019	89.9156	970.019	80.5828	719.318	0.40853
970.983	89.7813	970.983	80.3191	720.282	0.5275
971.947	89.6018	971.947	80.0824	721.247	0.5886
972.912	89.3949	972.912	79.8749	722.211	0.59051
973.876	89.1729	973.876	79.6817	723.175	0.55824
974.84	88.9389	974.84	79.4732	724.139	0.52171
975.804	88.6913	975.804	79.2138	725.104	0.49953
976.769	88.4311	976.769	78.8766	726.068	0.49551
977.733	88.1647	977.733	78.4565	727.032	0.50441
978.697	87.9012	978.697	77.9748	727.996	0.51989
979.661	87.6485	979.661	77.4737	728.961	0.53919
980.625	87.411	980.625	77.0031	729.925	0.56252
981.59	87.1928	981.59	76.6052	730.889	0.59002
982.554	87.0003	982.554	76.304	731.853	0.61955
983.518	86.8418	983.518	76.1016	732.817	0.64699
984.482	86.7235	984.482	75.9805	733.782	0.66801
985.447	86.6453	985.447	75.909	734.746	0.67967
986.411	86.5999	986.411	75.8489	735.71	0.68124
987.375	86.5772	987.375	75.7657	736.674	0.67441
988.339	86.5682	988.339	75.6395	737.639	0.66324
989.303	86.5656	989.303	75.4734	738.603	0.65329
990.268	86.5608	990.268	75.2914	739.567	0.64971
991.232	86.5413	991.232	75.1255	740.531	0.655
992.196	86.4923	992.196	74.9972	741.495	0.66776
993.16	86.4052	993.16	74.9031	742.46	0.68372
994.125	86.2836	994.125	74.8171	743.424	0.6983
995.089	86.1446	995.089	74.7078	744.388	0.70913
996.053	86.0097	996.053	74.5601	745.352	0.71671
997.017	85.8935	997.017	74.3869	746.317	0.72307
997.982	85.7971	997.982	74.2204	747.281	0.72986
998.946	85.712	998.946	74.091	748.245	0.73725
999.91	85.6316	999.91	74.0077	749.209	0.74449
1000.87	85.5603	1000.87	73.9548	750.174	0.75121
1001.84	85.5123	1001.84	73.9043	751.138	0.75838
1002.8	85.5002	1002.8	73.8341	752.102	0.76812
1003.77	85.5225	1003.77	73.7364	753.066	0.78246
1004.73	85.5579	1004.73	73.6125	754.031	0.80182
1005.7	85.5743	1005.7	73.4605	754.995	0.82422
1006.66	85.5452	1006.66	73.2699	755.959	0.84572
1007.62	85.4642	1007.62	73.0285	756.923	0.86199
1008.59	85.3489	1008.59	72.7384	757.888	0.87039
1009.55	85.2305	1009.55	72.4255	758.852	0.87132
1010.52	85.1366	1010.52	72.135	759.816	0.8682
1011.48	85.0783	1011.48	71.9117	760.78	0.86568
1012.45	85.0481	1012.45	71.7791	761.744	0.86728
1013.41	85.0274	1013.41	71.7296	762.709	0.87376
1014.37	84.9992	1014.37	71.7317	763.673	0.88329
1015.34	84.9561	1015.34	71.7467	764.637	0.89326
1016.3	84.9012	1016.3	71.7445	765.601	0.90239
1017.27	84.8418	1017.27	71.7087	766.566	0.9115
1018.23	84.7838	1018.23	71.6344	767.53	0.92255
1019.19	84.7276	1019.19	71.5212	768.494	0.93663
1020.16	84.6708	1020.16	71.3701	769.458	0.95261
1021.12	84.6112	1021.12	71.1837	770.423	0.9675
1022.09	84.5497	1022.09	70.9675	771.387	0.9784
1023.05	84.4898	1023.05	70.7297	772.351	0.98454
1024.02	84.4343	1024.02	70.4789	773.315	0.98799
1024.98	84.3831	1024.98	70.2215	774.279	0.99248
1025.94	84.332	1025.94	69.9621	775.244	1.00114
1026.91	84.2756	1026.91	69.7066	776.208	1.01459
1027.87	84.2108	1027.87	69.4647	777.172	1.0307
1028.84	84.1393	1028.84	69.2513	778.136	1.0459
1029.8	84.069	1029.8	69.0838	779.101	1.05715
1030.77	84.0121	1030.77	68.978	780.065	1.06343
1031.73	83.981	1031.73	68.9431	781.029	1.06594
1032.69	83.9849	1032.69	68.9784	781.993	1.06731
1033.66	84.0262	1033.66	69.0739	782.958	1.07047
1034.62	84.1012	1034.62	69.2137	783.922	1.07783
1035.59	84.2022	1035.59	69.3815	784.886	1.09076
1036.55	84.322	1036.55	69.5655	785.85	1.10933
1037.52	84.4559	1037.52	69.7587	786.814	1.13205
1038.48	84.6012	1038.48	69.9564	787.779	1.15601
1039.44	84.7532	1039.44	70.1517	788.743	1.17754
1040.41	84.9028	1040.41	70.3341	789.707	1.19348
1041.37	85.0367	1041.37	70.4938	790.671	1.20244
1042.34	85.1416	1042.34	70.6284	791.636	1.20544
1043.3	85.2085	1043.3	70.749	792.6	1.20541
1044.26	85.2352	1044.26	70.8763	793.564	1.2059
1045.23	85.2239	1045.23	71.0314	794.528	1.20973
1046.19	85.1779	1046.19	71.2227	795.493	1.21825
1047.16	85.1006	1047.16	71.4393	796.457	1.23134
1048.12	84.9982	1048.12	71.6542	797.421	1.24785
1049.09	84.8837	1049.09	71.8368	798.385	1.26613
1050.05	84.778	1050.05	71.9669	799.35	1.28434
1051.01	84.704	1051.01	72.0438	800.314	1.30091
1051.98	84.6783	1051.98	72.0854	801.278	1.31497
1052.94	84.7037	1052.94	72.1206	802.242	1.32664
1053.91	84.7703	1053.91	72.1782	803.207	1.33687
1054.87	84.8619	1054.87	72.2797	804.171	1.34687
1055.84	84.9658	1055.84	72.4351	805.135	1.35748
1056.8	85.0771	1056.8	72.6439	806.099	1.36895
1057.76	85.1982	1057.76	72.8971	807.063	1.38136
1058.73	85.3332	1058.73	73.1803	808.028	1.39509
1059.69	85.4844	1059.69	73.4778	808.992	1.41082
1060.66	85.6512	1060.66	73.7771	809.956	1.42895
1061.62	85.8321	1061.62	74.0726	810.92	1.44894
1062.59	86.0253	1062.59	74.3663	811.885	1.46925
1063.55	86.2281	1063.55	74.664	812.849	1.48829
1064.51	86.4354	1064.51	74.9681	813.813	1.50551
1065.48	86.6402	1065.48	75.2712	814.777	1.52184
1066.44	86.8368	1066.44	75.5568	815.741	1.53894
1067.41	87.0235	1067.41	75.8071	816.706	1.55779
1068.37	87.2029	1068.37	76.0134	817.67	1.57781
1069.34	87.3769	1069.34	76.1836	818.634	1.59733
1070.3	87.5428	1070.3	76.3385	819.598	1.61504
1071.26	87.691	1071.26	76.5013	820.563	1.63119
1072.23	87.8104	1072.23	76.6858	821.527	1.64753
1073.19	87.8961	1073.19	76.8921	822.491	1.66596
1074.16	87.9559	1074.16	77.11	823.455	1.68691
1075.12	88.0098	1075.12	77.327	824.42	1.70881
1076.08	88.0828	1076.08	77.532	825.384	1.72908
1077.05	88.1934	1077.05	77.7146	826.348	1.74587
1078.01	88.3448	1078.01	77.8641	827.312	1.75922
1078.98	88.5209	1078.98	77.972	828.277	1.77093
1079.94	88.693	1079.94	78.0404	829.241	1.78329
1080.91	88.8312	1080.91	78.0859	830.205	1.79769
1081.87	88.9166	1081.87	78.1345	831.169	1.814
1082.83	88.9477	1082.83	78.2084	832.134	1.83092
1083.8	88.9385	1083.8	78.3118	833.098	1.84677
1084.76	88.9113	1084.76	78.428	834.062	1.86048
1085.73	88.8877	1085.73	78.5306	835.026	1.87218
1086.69	88.8812	1086.69	78.6014	835.99	1.88338
1087.66	88.8953	1087.66	78.6415	836.955	1.89663
1088.62	88.9239	1088.62	78.6678	837.919	1.91448
1089.58	88.9553	1089.58	78.6959	838.883	1.93807
1090.55	88.9752	1090.55	78.7254	839.847	1.966
1091.51	88.9706	1091.51	78.7375	840.812	1.9944
1092.48	88.9341	1092.48	78.7075	841.776	2.0185
1093.44	88.8661	1093.44	78.6208	842.74	2.03497
1094.4	88.7746	1094.4	78.4815	843.704	2.04365
1095.37	88.6704	1095.37	78.307	844.668	2.0475
1096.33	88.5603	1096.33	78.1157	845.633	2.05069
1097.3	88.4432	1097.3	77.9182	846.597	2.05644
1098.26	88.3134	1098.26	77.7179	847.561	2.06572
1099.23	88.1685	1099.23	77.5189	848.525	2.07786
1100.19	88.0183	1100.19	77.3328	849.49	2.09203
1101.15	87.8855	1101.15	77.1778	850.454	2.10816
1102.12	87.7962	1102.12	77.0697	851.418	2.12673
1103.08	87.7663	1103.08	77.013	852.382	2.14751
1104.05	87.7903	1104.05	76.9978	853.347	2.16881
1105.01	87.8422	1105.01	77.0058	854.311	2.18805
1105.98	87.888	1105.98	77.0193	855.275	2.20338
1106.94	87.9041	1106.94	77.0305	856.239	2.21505
1107.9	87.8892	1107.9	77.0431	857.204	2.22536
1108.87	87.8659	1108.87	77.069	858.168	2.23713
1109.83	87.8691	1109.83	77.1227	859.132	2.25182
1110.8	87.9306	1110.8	77.2174	860.096	2.26877
1111.76	88.0665	1111.76	77.3643	861.061	2.28608
1112.73	88.2726	1112.73	77.5708	862.025	2.30223
1113.69	88.5281	1113.69	77.8384	862.989	2.3172
1114.65	88.8051	1114.65	78.1582	863.953	2.33219
1115.62	89.0779	1115.62	78.5076	864.917	2.34827
1116.58	89.3294	1116.58	78.8535	865.882	2.36527
1117.55	89.5532	1117.55	79.1621	866.846	2.38178
1118.51	89.7506	1118.51	79.4131	867.81	2.39639
1119.48	89.9258	1119.48	79.6097	868.774	2.40899
1120.44	90.0818	1120.44	79.7792	869.739	2.4212
1121.4	90.2191	1121.4	79.961	870.703	2.43534
1122.37	90.339	1122.37	80.1884	871.667	2.45296
1123.33	90.4475	1123.33	80.473	872.631	2.47381
1124.3	90.5576	1124.3	80.8014	873.596	2.49607
1125.26	90.6856	1125.26	81.1433	874.56	2.51766
1126.22	90.8433	1126.22	81.4683	875.524	2.53752
1127.19	91.0305	1127.19	81.7593	876.488	2.55607
1128.15	91.2335	1128.15	82.0178	877.452	2.57443
1129.12	91.4305	1129.12	82.258	878.417	2.59332
1130.08	91.6021	1130.08	82.4958	879.381	2.61236
1131.05	91.7392	1131.05	82.7391	880.345	2.63046
1132.01	91.8448	1132.01	82.985	881.309	2.64702
1132.97	91.9285	1132.97	83.2233	882.274	2.66286
1133.94	91.9997	1133.94	83.4432	883.238	2.68024
1134.9	92.0629	1134.9	83.6388	884.202	2.70164
1135.87	92.1178	1135.87	83.8101	885.166	2.72814
1136.83	92.1628	1136.83	83.9601	886.131	2.75841
1137.8	92.1959	1137.8	84.0912	887.095	2.78913
1138.76	92.215	1138.76	84.2024	888.059	2.81657
1139.72	92.2168	1139.72	84.2899	889.023	2.83843
1140.69	92.1973	1140.69	84.349	889.987	2.85486
1141.65	92.1561	1141.65	84.3761	890.952	2.86802
1142.62	92.099	1142.62	84.3695	891.916	2.88074
1143.58	92.0379	1143.58	84.3292	892.88	2.89498
1144.55	91.9855	1144.55	84.255	893.844	2.91127
1145.51	91.9474	1145.51	84.1477	894.809	2.92897
1146.47	91.9183	1146.47	84.0095	895.773	2.9472
1147.44	91.8839	1147.44	83.8466	896.737	2.9655
1148.4	91.829	1148.4	83.6694	897.701	2.98395
1149.37	91.7458	1149.37	83.4921	898.666	3.00281
1150.33	91.6379	1150.33	83.3282	899.63	3.02207
1151.29	91.5182	1151.29	83.1872	900.594	3.04134
1152.26	91.4012	1152.26	83.0713	901.558	3.06001
1153.22	91.2971	1153.22	82.9749	902.523	3.0776
1154.19	91.2089	1154.19	82.8877	903.487	3.09399
1155.15	91.1351	1155.15	82.7998	904.451	3.10957
1156.12	91.0743	1156.12	82.7058	905.415	3.12513
1157.08	91.0281	1157.08	82.6081	906.38	3.14171
1158.04	91.0009	1158.04	82.5153	907.344	3.16009
1159.01	90.9958	1159.01	82.4387	908.308	3.18028
1159.97	91.0115	1159.97	82.3882	909.272	3.20108
1160.94	91.0422	1160.94	82.3692	910.236	3.22039
1161.9	91.0823	1161.9	82.3838	911.201	3.23609
1162.87	91.131	1162.87	82.4321	912.165	3.24736
1163.83	91.1955	1163.83	82.5137	913.129	3.25539
1164.79	91.2881	1164.79	82.6268	914.093	3.26312
1165.76	91.418	1165.76	82.7653	915.058	3.27378
1166.72	91.5835	1166.72	82.9172	916.022	3.28911
1167.69	91.7699	1167.69	83.065	916.986	3.30841
1168.65	91.9534	1168.65	83.1893	917.95	3.32892
1169.62	92.1116	1169.62	83.2737	918.914	3.34736
1170.58	92.233	1170.58	83.3078	919.879	3.36159
1171.54	92.3202	1171.54	83.2875	920.843	3.37158
1172.51	92.3864	1172.51	83.2125	921.807	3.37899
1173.47	92.446	1173.47	83.0847	922.771	3.3861
1174.44	92.5062	1174.44	82.9082	923.736	3.39467
1175.4	92.5647	1175.4	82.6906	924.7	3.40544
1176.36	92.6127	1176.36	82.4459	925.664	3.41831
1177.33	92.6434	1177.33	82.1953	926.628	3.43284
1178.29	92.6583	1178.29	81.9672	927.593	3.4486
1179.26	92.6685	1179.26	81.7944	928.557	3.46515
1180.22	92.6899	1180.22	81.7088	929.521	3.48201
1181.19	92.7358	1181.19	81.7347	930.485	3.49863
1182.15	92.8109	1182.15	81.8829	931.449	3.51466
1183.11	92.9116	1183.11	82.1476	932.414	3.53008
1184.08	93.0289	1184.08	82.508	933.378	3.54522
1185.04	93.1537	1185.04	82.9345	934.342	3.56042
1186.01	93.2784	1186.01	83.3964	935.307	3.5757
1186.97	93.3968	1186.97	83.8686	936.271	3.59068
1187.94	93.5034	1187.94	84.3333	937.235	3.60495
1188.9	93.5941	1188.9	84.7785	938.199	3.61843
1189.86	93.6672	1189.86	85.1938	939.163	3.63168
1190.83	93.7244	1190.83	85.5676	940.128	3.64562
1191.79	93.7696	1191.79	85.8882	941.092	3.66101
1192.76	93.8056	1192.76	86.1464	942.056	3.67801
1193.72	93.8321	1193.72	86.3388	943.02	3.69608
1194.69	93.846	1194.69	86.4691	943.985	3.7144
1195.65	93.8443	1195.65	86.5466	944.949	3.73232
1196.61	93.8264	1196.61	86.5827	945.913	3.74961
1197.58	93.7952	1197.58	86.5885	946.877	3.76621
1198.54	93.7554	1198.54	86.5725	947.841	3.78184
1199.51	93.7116	1199.51	86.5403	948.806	3.79589
1200.47	93.6674	1200.47	86.4945	949.77	3.80772
1201.43	93.6263	1201.43	86.4362	950.734	3.81732
1202.4	93.5918	1202.4	86.3661	951.698	3.82584
1203.36	93.5678	1203.36	86.2856	952.663	3.83532
1204.33	93.5571	1204.33	86.1965	953.627	3.8478
1205.29	93.5615	1205.29	86.1015	954.591	3.86416
1206.26	93.5808	1206.26	86.0032	955.555	3.88345
1207.22	93.6133	1207.22	85.9052	956.52	3.90327
1208.18	93.6554	1208.18	85.8126	957.484	3.92093
1209.15	93.7009	1209.15	85.7315	958.448	3.93489
1210.11	93.7418	1210.11	85.6661	959.412	3.9454
1211.08	93.7708	1211.08	85.6146	960.376	3.95411
1212.04	93.7835	1212.04	85.566	961.341	3.96293
1213.01	93.78	1213.01	85.5019	962.305	3.97293
1213.97	93.7623	1213.97	85.4042	963.269	3.98391
1214.93	93.7313	1214.93	85.2644	964.234	3.99492
1215.9	93.6849	1215.9	85.0891	965.198	4.00513
1216.86	93.6206	1216.86	84.8981	966.162	4.01452
1217.83	93.541	1217.83	84.7138	967.126	4.02386
1218.79	93.4569	1218.79	84.5489	968.09	4.03412
1219.76	93.3842	1219.76	84.3999	969.055	4.0458
1220.72	93.336	1220.72	84.251	970.019	4.05861
1221.68	93.3143	1221.68	84.0852	970.983	4.07172
1222.65	93.3079	1222.65	83.8972	971.947	4.08426
1223.61	93.2983	1223.61	83.6967	972.912	4.09591
1224.58	93.2697	1224.58	83.5022	973.876	4.10687
1225.54	93.2173	1225.54	83.3286	974.84	4.11756
1226.51	93.1472	1226.51	83.1782	975.804	4.1281
1227.47	93.0712	1227.47	83.0422	976.769	4.13793
1228.43	92.9993	1228.43	82.9099	977.733	4.14609
1229.4	92.9358	1229.4	82.7787	978.697	4.15177
1230.36	92.8816	1230.36	82.6574	979.661	4.15508
1231.33	92.8369	1231.33	82.5592	980.625	4.15716
1232.29	92.8035	1232.29	82.4919	981.59	4.15982
1233.25	92.783	1233.25	82.4525	982.554	4.16456
1234.22	92.7743	1234.22	82.4303	983.518	4.17181
1235.18	92.7727	1235.18	82.4153	984.482	4.18077
1236.15	92.772	1236.15	82.4056	985.447	4.19008
1237.11	92.7677	1237.11	82.4064	986.411	4.19861
1238.08	92.7586	1238.08	82.4234	987.375	4.20604
1239.04	92.7461	1239.04	82.4554	988.339	4.21275
1240	92.7314	1240	82.493	989.303	4.21932
1240.97	92.7147	1240.97	82.5238	990.268	4.22613
1241.93	92.6956	1241.93	82.5407	991.232	4.23332
1242.9	92.6762	1242.9	82.547	992.196	4.24098
1243.86	92.6619	1243.86	82.5555	993.16	4.24926
1244.83	92.6594	1244.83	82.5826	994.125	4.25809
1245.79	92.6724	1245.79	82.641	995.089	4.2668
1246.75	92.6993	1246.75	82.7357	996.053	4.27418
1247.72	92.7351	1247.72	82.8639	997.017	4.27905
1248.68	92.7755	1248.68	83.0188	997.982	4.28118
1249.65	92.8217	1249.65	83.1955	998.946	4.28169
1250.61	92.88	1250.61	83.3947	999.91	4.28264
1251.58	92.9565	1251.58	83.6239	1000.87	4.28581
1252.54	93.0516	1252.54	83.8932	1001.84	4.29163
1253.5	93.1572	1253.5	84.2086	1002.8	4.2988
1254.47	93.2602	1254.47	84.5654	1003.77	4.30512
1255.43	93.349	1255.43	84.948	1004.73	4.30882
1256.4	93.4188	1256.4	85.3352	1005.7	4.30953
1257.36	93.472	1257.36	85.709	1006.66	4.30844
1258.32	93.5142	1258.32	86.0614	1007.62	4.30736
1259.29	93.5507	1259.29	86.3941	1008.59	4.30754
1260.25	93.5853	1260.25	86.7128	1009.55	4.30887
1261.22	93.6226	1261.22	87.019	1010.52	4.3099
1262.18	93.6691	1262.18	87.3064	1011.48	4.30858
1263.15	93.7311	1263.15	87.5637	1012.45	4.30335
1264.11	93.8105	1264.11	87.7803	1013.41	4.29402
1265.07	93.9012	1265.07	87.9512	1014.37	4.28198
1266.04	93.991	1266.04	88.0779	1015.34	4.26973
1267	94.0671	1267	88.1664	1016.3	4.25982
1267.97	94.1219	1267.97	88.2247	1017.27	4.25367
1268.93	94.1543	1268.93	88.2611	1018.23	4.25087
1269.9	94.167	1269.9	88.2846	1019.19	4.24934
1270.86	94.1631	1270.86	88.3042	1020.16	4.24644
1271.82	94.1443	1271.82	88.3265	1021.12	4.24046
1272.79	94.1142	1272.79	88.3538	1022.09	4.23179
1273.75	94.0806	1273.75	88.3826	1023.05	4.22292
1274.72	94.0549	1274.72	88.4056	1024.02	4.21732
1275.68	94.0473	1275.68	88.4146	1024.98	4.21758
1276.65	94.0604	1276.65	88.4036	1025.94	4.22396
1277.61	94.0868	1277.61	88.3697	1026.91	4.2341
1278.57	94.1117	1278.57	88.3144	1027.87	4.24418
1279.54	94.12	1279.54	88.2427	1028.84	4.25082
1280.5	94.1034	1280.5	88.1626	1029.8	4.25273
1281.47	94.0637	1281.47	88.0832	1030.77	4.25117
1282.43	94.0107	1282.43	88.012	1031.73	4.24923
1283.39	93.9574	1283.39	87.9521	1032.69	4.25026
1284.36	93.9143	1284.36	87.9006	1033.66	4.25642
1285.32	93.8858	1285.32	87.8502	1034.62	4.26791
1286.29	93.8695	1286.29	87.7922	1035.59	4.28314
1287.25	93.8576	1287.25	87.7203	1036.55	4.29952
1288.22	93.842	1288.22	87.6334	1037.52	4.31445
1289.18	93.8186	1289.18	87.5352	1038.48	4.32615
1290.14	93.7897	1290.14	87.4321	1039.44	4.33414
1291.11	93.7623	1291.11	87.3316	1040.41	4.3392
1292.07	93.7429	1292.07	87.2406	1041.37	4.34289
1293.04	93.733	1293.04	87.165	1042.34	4.34679
1294	93.728	1294	87.1091	1043.3	4.35175
1294.97	93.7206	1294.97	87.0746	1044.26	4.35749
1295.93	93.7058	1295.93	87.0598	1045.23	4.36287
1296.89	93.6846	1296.89	87.0591	1046.19	4.36662
1297.86	93.6615	1297.86	87.0648	1047.16	4.3682
1298.82	93.6411	1298.82	87.0703	1048.12	4.36825
1299.79	93.623	1299.79	87.072	1049.09	4.3683
1300.75	93.6019	1300.75	87.0712	1050.05	4.37004
1301.72	93.57	1301.72	87.0727	1051.01	4.37447
1302.68	93.522	1302.68	87.0817	1051.98	4.38152
1303.64	93.4574	1303.64	87.1007	1052.94	4.39027
1304.61	93.3816	1304.61	87.1266	1053.91	4.39968
1305.57	93.3039	1305.57	87.1509	1054.87	4.40922
1306.54	93.2347	1306.54	87.1625	1055.84	4.41916
1307.5	93.1809	1307.5	87.1532	1056.8	4.43034
1308.46	93.1436	1308.46	87.1214	1057.76	4.44354
1309.43	93.1173	1309.43	87.073	1058.73	4.45891
1310.39	93.0924	1310.39	87.0197	1059.69	4.47576
1311.36	93.0607	1311.36	86.9749	1060.66	4.49272
1312.32	93.0209	1312.32	86.9509	1061.62	4.50835
1313.29	92.9806	1313.29	86.9565	1062.59	4.52162
1314.25	92.9534	1314.25	86.9968	1063.55	4.53213
1315.21	92.9522	1315.21	87.0737	1064.51	4.54005
1316.18	92.9838	1316.18	87.1862	1065.48	4.54598
1317.14	93.0467	1317.14	87.3289	1066.44	4.55094
1318.11	93.1329	1318.11	87.4908	1067.41	4.55641
1319.07	93.2305	1319.07	87.656	1068.37	4.56419
1320.04	93.3272	1320.04	87.8073	1069.34	4.57568
1321	93.4118	1321	87.9325	1070.3	4.59082
1321.96	93.4767	1321.96	88.0285	1071.26	4.60745
1322.93	93.519	1322.93	88.1001	1072.23	4.62174
1323.89	93.5413	1323.89	88.1575	1073.19	4.62997
1324.86	93.5512	1324.86	88.2103	1074.16	4.63074
1325.82	93.5581	1325.82	88.2636	1075.12	4.62628
1326.79	93.5674	1326.79	88.3147	1076.08	4.62179
1327.75	93.5772	1327.75	88.3539	1077.05	4.623
1328.71	93.5793	1328.71	88.3696	1078.01	4.63337
1329.68	93.5651	1329.68	88.3555	1078.98	4.6525
1330.64	93.5337	1330.64	88.3167	1079.94	4.67671
1331.61	93.4946	1331.61	88.2685	1080.91	4.70111
1332.57	93.4644	1332.57	88.2301	1081.87	4.72188
1333.53	93.4579	1333.53	88.2144	1082.83	4.73737
1334.5	93.4815	1334.5	88.2234	1083.8	4.74781
1335.46	93.531	1335.46	88.2498	1084.76	4.75435
1336.43	93.5949	1336.43	88.2839	1085.73	4.75826
1337.39	93.6593	1337.39	88.3206	1086.69	4.76076
1338.36	93.7127	1338.36	88.3631	1087.66	4.76316
1339.32	93.7513	1339.32	88.4195	1088.62	4.76692
1340.28	93.7796	1340.28	88.4944	1089.58	4.77331
1341.25	93.8063	1341.25	88.5845	1090.55	4.78293
1342.21	93.8383	1342.21	88.6825	1091.51	4.79543
1343.18	93.8778	1343.18	88.7828	1092.48	4.80955
1344.14	93.9224	1344.14	88.883	1093.44	4.82361
1345.11	93.9665	1345.11	88.9814	1094.4	4.8361
1346.07	94.0038	1346.07	89.0725	1095.37	4.84604
1347.03	94.0294	1347.03	89.145	1096.33	4.8533
1348	94.0427	1348	89.1846	1097.3	4.85853
1348.96	94.048	1348.96	89.1813	1098.26	4.86282
1349.93	94.0513	1349.93	89.1362	1099.23	4.86714
1350.89	94.0565	1350.89	89.0624	1100.19	4.87181
1351.86	94.0611	1351.86	88.9797	1101.15	4.87643
1352.82	94.0576	1352.82	88.9045	1102.12	4.88024
1353.78	94.0367	1353.78	88.8418	1103.08	4.88287
1354.75	93.9934	1354.75	88.7809	1104.05	4.88485
1355.71	93.9302	1355.71	88.7009	1105.01	4.88738
1356.68	93.856	1356.68	88.5822	1105.98	4.89161
1357.64	93.7808	1357.64	88.4173	1106.94	4.89778
1358.61	93.7111	1358.61	88.2162	1107.9	4.90489
1359.57	93.6508	1359.57	88.0065	1108.87	4.91128
1360.53	93.6046	1360.53	87.8304	1109.83	4.9156
1361.5	93.5804	1361.5	87.7338	1110.8	4.91754
1362.46	93.5853	1362.46	87.7411	1111.76	4.91789
1363.43	93.6191	1363.43	87.8362	1112.73	4.91773
1364.39	93.6713	1364.39	87.9735	1113.69	4.91756
1365.35	93.7285	1365.35	88.1116	1114.65	4.91695
1366.32	93.7808	1366.32	88.2299	1115.62	4.91493
1367.28	93.8247	1367.28	88.3253	1116.58	4.91092
1368.25	93.8616	1368.25	88.4008	1117.55	4.90546
1369.21	93.8946	1369.21	88.4594	1118.51	4.9003
1370.18	93.9268	1370.18	88.5043	1119.48	4.89751
1371.14	93.9584	1371.14	88.5407	1120.44	4.89846
1372.1	93.9879	1372.1	88.5768	1121.4	4.90298
1373.07	94.0126	1373.07	88.6203	1122.37	4.9095
1374.03	94.0321	1374.03	88.6721	1123.33	4.91586
1375	94.0502	1375	88.7242	1124.3	4.92046
1375.96	94.0747	1375.96	88.7661	1125.26	4.92288
1376.93	94.1136	1376.93	88.794	1126.22	4.92387
1377.89	94.1718	1377.89	88.8137	1127.19	4.92454
1378.85	94.2482	1378.85	88.8348	1128.15	4.9256
1379.82	94.3348	1379.82	88.8637	1129.12	4.92702
1380.78	94.4176	1380.78	88.8987	1130.08	4.92818
1381.75	94.4825	1381.75	88.9334	1131.05	4.92853
1382.71	94.522	1382.71	88.9635	1132.01	4.92797
1383.67	94.5391	1383.67	88.9943	1132.97	4.92694
1384.64	94.5456	1384.64	89.042	1133.94	4.92605
1385.6	94.5583	1385.6	89.1272	1134.9	4.92578
1386.57	94.5913	1386.57	89.2604	1135.87	4.92622
1387.53	94.6477	1387.53	89.4279	1136.83	4.92723
1388.5	94.7173	1388.5	89.5977	1137.8	4.92866
1389.46	94.7864	1389.46	89.7454	1138.76	4.93046
1390.42	94.8478	1390.42	89.8685	1139.72	4.93262
1391.39	94.9018	1391.39	89.9806	1140.69	4.93502
1392.35	94.9522	1392.35	90.0969	1141.65	4.93733
1393.32	95.0013	1393.32	90.2232	1142.62	4.9391
1394.28	95.0472	1394.28	90.35	1143.58	4.94001
1395.25	95.083	1395.25	90.4554	1144.55	4.94005
1396.21	95.1016	1396.21	90.5205	1145.51	4.93958
1397.17	95.1006	1397.17	90.5441	1146.47	4.93915
1398.14	95.0854	1398.14	90.5425	1147.44	4.93917
1399.1	95.0655	1399.1	90.5354	1148.4	4.93968
1400.07	95.0485	1400.07	90.5342	1149.37	4.94039
1401.03	95.0371	1401.03	90.5399	1150.33	4.94088
1402	95.029	1402	90.5477	1151.29	4.94085
1402.96	95.0192	1402.96	90.5514	1152.26	4.94025
1403.92	95.0041	1403.92	90.5469	1153.22	4.93914
1404.89	94.9848	1404.89	90.5325	1154.19	4.93752
1405.85	94.9673	1405.85	90.5084	1155.15	4.93517
1406.82	94.9577	1406.82	90.4752	1156.12	4.93185
1407.78	94.9568	1407.78	90.4318	1157.08	4.92764
1408.75	94.958	1408.75	90.3762	1158.04	4.92317
1409.71	94.9507	1409.71	90.3072	1159.01	4.91948
1410.67	94.9268	1410.67	90.2271	1159.97	4.91755
1411.64	94.886	1411.64	90.1428	1160.94	4.9177
1412.6	94.8371	1412.6	90.0628	1161.9	4.9193
1413.57	94.7925	1413.57	89.992	1162.87	4.921
1414.53	94.7611	1414.53	89.9299	1163.83	4.92144
1415.49	94.7445	1415.49	89.8732	1164.79	4.91993
1416.46	94.7388	1416.46	89.8213	1165.76	4.91679
1417.42	94.736	1417.42	89.781	1166.72	4.91318
1418.39	94.7275	1418.39	89.7654	1167.69	4.91052
1419.35	94.7086	1419.35	89.7819	1168.65	4.90983
1420.32	94.6792	1420.32	89.8207	1169.62	4.91139
1421.28	94.6407	1421.28	89.8602	1170.58	4.91473
1422.24	94.5938	1422.24	89.8795	1171.54	4.91889
1423.21	94.5417	1423.21	89.865	1172.51	4.92283
1424.17	94.4925	1424.17	89.8114	1173.47	4.92576
1425.14	94.4567	1425.14	89.7247	1174.44	4.92734
1426.1	94.4415	1426.1	89.6195	1175.4	4.92778
1427.07	94.4456	1427.07	89.5142	1176.36	4.92775
1428.03	94.4582	1428.03	89.4241	1177.33	4.92818
1428.99	94.4649	1428.99	89.3573	1178.29	4.92997
1429.96	94.456	1429.96	89.3124	1179.26	4.93359
1430.92	94.4345	1430.92	89.2803	1180.22	4.93894
1431.89	94.4147	1431.89	89.2515	1181.19	4.94526
1432.85	94.4122	1432.85	89.2224	1182.15	4.95138
1433.82	94.4369	1433.82	89.1975	1183.11	4.95619
1434.78	94.4878	1434.78	89.1859	1184.08	4.95893
1435.74	94.5492	1435.74	89.1935	1185.04	4.9595
1436.71	94.5932	1436.71	89.2115	1186.01	4.95833
1437.67	94.5988	1437.67	89.2161	1186.97	4.95621
1438.64	94.5692	1438.64	89.1864	1187.94	4.95393
1439.6	94.5227	1439.6	89.1172	1188.9	4.95213
1440.56	94.4753	1440.56	89.0132	1189.86	4.95118
1441.53	94.4354	1441.53	88.8809	1190.83	4.95124
1442.49	94.4056	1442.49	88.7258	1191.79	4.95228
1443.46	94.3847	1443.46	88.5526	1192.76	4.9541
1444.42	94.3682	1444.42	88.3647	1193.72	4.95627
1445.39	94.3486	1445.39	88.1634	1194.69	4.95825
1446.35	94.3183	1446.35	87.9485	1195.65	4.95954
1447.31	94.2736	1447.31	87.7205	1196.61	4.95994
1448.28	94.219	1448.28	87.4849	1197.58	4.95972
1449.24	94.1663	1449.24	87.2522	1198.54	4.95953
1450.21	94.1281	1450.21	87.0344	1199.51	4.96021
1451.17	94.1111	1451.17	86.8399	1200.47	4.96228
1452.14	94.1159	1452.14	86.6743	1201.43	4.96573
1453.1	94.14	1453.1	86.547	1202.4	4.96994
1454.06	94.18	1454.06	86.4832	1203.36	4.97403
1455.03	94.2314	1455.03	86.5414	1204.33	4.97729
1455.99	94.2842	1455.99	86.8096	1205.29	4.97959
1456.96	94.3234	1456.96	87.304	1206.26	4.9814
1457.92	94.3449	1457.92	87.8414	1207.22	4.98356
1458.89	94.3642	1458.89	88.2145	1208.18	4.98679
1459.85	94.3951	1459.85	88.4065	1209.15	4.99142
1460.81	94.4394	1460.81	88.4994	1210.11	4.99726
1461.78	94.4919	1461.78	88.5642	1211.08	5.0038
1462.74	94.5433	1462.74	88.646	1212.04	5.0105
1463.71	94.5817	1463.71	88.7712	1213.01	5.01695
1464.67	94.5993	1464.67	88.9416	1213.97	5.02282
1465.63	94.6032	1465.63	89.1288	1214.93	5.02785
1466.6	94.6146	1466.6	89.296	1215.9	5.03179
1467.56	94.6531	1467.56	89.4276	1216.86	5.03454
1468.53	94.7285	1468.53	89.5317	1217.83	5.03628
1469.49	94.8427	1469.49	89.6281	1218.79	5.03754
1470.46	94.9909	1470.46	89.7417	1219.76	5.0391
1471.42	95.1548	1471.42	89.901	1220.72	5.04168
1472.38	95.2977	1472.38	90.1267	1221.68	5.04576
1473.35	95.3839	1473.35	90.4051	1222.65	5.05144
1474.31	95.4171	1474.31	90.6867	1223.61	5.05851
1475.28	95.4331	1475.28	90.9307	1224.58	5.06648
1476.24	95.4574	1476.24	91.1281	1225.54	5.07477
1477.21	95.4934	1477.21	91.2873	1226.51	5.08273
1478.17	95.5341	1478.17	91.4183	1227.47	5.0898
1479.13	95.5741	1479.13	91.5282	1228.43	5.09568
1480.1	95.6139	1480.1	91.6199	1229.4	5.10044
1481.06	95.6592	1481.06	91.6905	1230.36	5.10458
1482.03	95.7151	1482.03	91.7323	1231.33	5.10887
1482.99	95.7825	1482.99	91.7374	1232.29	5.11404
1483.96	95.8563	1483.96	91.7033	1233.25	5.12042
1484.92	95.9275	1484.92	91.6326	1234.22	5.12772
1485.88	95.9831	1485.88	91.5239	1235.18	5.13508
1486.85	96.0043	1486.85	91.359	1236.15	5.14142
1487.81	95.9673	1487.81	91.0985	1237.11	5.14594
1488.78	95.8628	1488.78	90.7116	1238.08	5.14853
1489.74	95.7223	1489.74	90.2357	1239.04	5.14989
1490.7	95.6027	1490.7	89.7715	1240	5.15118
1491.67	95.5374	1491.67	89.3971	1240.97	5.15337
1492.63	95.5274	1492.63	89.1342	1241.93	5.15678
1493.6	95.5602	1493.6	88.9785	1242.9	5.16086
1494.56	95.6212	1494.56	88.9275	1243.86	5.16465
1495.53	95.6886	1495.53	88.976	1244.83	5.16738
1496.49	95.7276	1496.49	89.0843	1245.79	5.16895
1497.45	95.7014	1497.45	89.1505	1246.75	5.16987
1498.42	95.6065	1498.42	89.0569	1247.72	5.17081
1499.38	95.4834	1499.38	88.7693	1248.68	5.172
1500.35	95.3795	1500.35	88.3441	1249.65	5.17313
1501.31	95.319	1501.31	87.8536	1250.61	5.17363
1502.28	95.3049	1502.28	87.3404	1251.58	5.17324
1503.24	95.3269	1503.24	86.8119	1252.54	5.17229
1504.2	95.3578	1504.2	86.245	1253.5	5.1715
1505.17	95.3377	1505.17	85.6	1254.47	5.17143
1506.13	95.1758	1506.13	84.8959	1255.43	5.17203
1507.1	94.8627	1507.1	84.3494	1256.4	5.17266
1508.06	94.5882	1508.06	84.2269	1257.36	5.17248
1509.03	94.5037	1509.03	84.4748	1258.32	5.171
1509.99	94.5738	1509.99	84.8919	1259.29	5.16826
1510.95	94.7215	1510.95	85.3812	1260.25	5.16476
1511.92	94.9039	1511.92	85.9349	1261.22	5.16105
1512.88	95.106	1512.88	86.5786	1262.18	5.15753
1513.85	95.3264	1513.85	87.3386	1263.15	5.15445
1514.81	95.5659	1514.81	88.2148	1264.11	5.15197
1515.78	95.8206	1515.78	89.1584	1265.07	5.15026
1516.74	96.0791	1516.74	90.0798	1266.04	5.14934
1517.7	96.3263	1517.7	90.8968	1267	5.149
1518.67	96.547	1518.67	91.5787	1267.97	5.1488
1519.63	96.7246	1519.63	92.1459	1268.93	5.14824
1520.6	96.839	1520.6	92.6304	1269.9	5.14698
1521.56	96.8771	1521.56	93.0374	1270.86	5.14489
1522.52	96.8493	1522.52	93.3491	1271.82	5.14202
1523.49	96.7886	1523.49	93.5607	1272.79	5.13845
1524.45	96.7321	1524.45	93.6978	1273.75	5.13437
1525.42	96.7055	1525.42	93.7989	1274.72	5.13021
1526.38	96.7172	1526.38	93.8897	1275.68	5.12662
1527.35	96.7592	1527.35	93.971	1276.65	5.12438
1528.31	96.8138	1528.31	94.0285	1277.61	5.12389
1529.27	96.863	1529.27	94.0512	1278.57	5.12487
1530.24	96.8935	1530.24	94.0423	1279.54	5.12629
1531.2	96.8989	1531.2	94.0212	1280.5	5.12682
1532.17	96.8815	1532.17	94.0167	1281.47	5.12555
1533.13	96.8564	1533.13	94.0476	1282.43	5.12242
1534.1	96.8452	1534.1	94.1035	1283.39	5.1183
1535.06	96.8615	1535.06	94.1516	1284.36	5.1145
1536.02	96.905	1536.02	94.1647	1285.32	5.11209
1536.99	96.9684	1536.99	94.134	1286.29	5.11142
1537.95	97.0425	1537.95	94.0647	1287.25	5.11201
1538.92	97.1113	1538.92	93.9752	1288.22	5.11284
1539.88	97.1429	1539.88	93.9078	1289.18	5.11292
1540.85	97.1066	1540.85	93.9137	1290.14	5.11171
1541.81	97.0254	1541.81	93.9869	1291.11	5.10938
1542.77	96.952	1542.77	94.0702	1292.07	5.10668
1543.74	96.9048	1543.74	94.1325	1293.04	5.10455
1544.7	96.8765	1544.7	94.1735	1294	5.10373
1545.67	96.8582	1545.67	94.1983	1294.97	5.10439
1546.63	96.8455	1546.63	94.2086	1295.93	5.10605
1547.59	96.8376	1547.59	94.2056	1296.89	5.10785
1548.56	96.836	1548.56	94.1927	1297.86	5.10896
1549.52	96.8434	1549.52	94.1764	1298.82	5.10896
1550.49	96.8638	1550.49	94.1629	1299.79	5.10802
1551.45	96.901	1551.45	94.1523	1300.75	5.10665
1552.42	96.9566	1552.42	94.1359	1301.72	5.10547
1553.38	97.0283	1553.38	94.0991	1302.68	5.10488
1554.34	97.1101	1554.34	94.0293	1303.64	5.10501
1555.31	97.1899	1555.31	93.9219	1304.61	5.10581
1556.27	97.2403	1556.27	93.7907	1305.57	5.10728
1557.24	97.2083	1557.24	93.6905	1306.54	5.1095
1558.2	97.0489	1558.2	93.7194	1307.5	5.11263
1559.17	96.8385	1559.17	93.8922	1308.46	5.11681
1560.13	96.7187	1560.13	94.0657	1309.43	5.1221
1561.09	96.7075	1561.09	94.1454	1310.39	5.12834
1562.06	96.7507	1562.06	94.1464	1311.36	5.13527
1563.02	96.8083	1563.02	94.1084	1312.32	5.1425
1563.99	96.8616	1563.99	94.0602	1313.29	5.14972
1564.95	96.9021	1564.95	94.0178	1314.25	5.15676
1565.92	96.9234	1565.92	93.9867	1315.21	5.16361
1566.88	96.9179	1566.88	93.963	1316.18	5.17034
1567.84	96.88	1567.84	93.936	1317.14	5.17686
1568.81	96.8162	1568.81	93.896	1318.11	5.18286
1569.77	96.7518	1569.77	93.8442	1319.07	5.1879
1570.74	96.7163	1570.74	93.7907	1320.04	5.19169
1571.7	96.7225	1571.7	93.7432	1321	5.19434
1572.66	96.763	1572.66	93.6997	1321.96	5.19637
1573.63	96.816	1573.63	93.6494	1322.93	5.19837
1574.59	96.8486	1574.59	93.576	1323.89	5.2007
1575.56	96.8234	1575.56	93.4645	1324.86	5.20317
1576.52	96.7299	1576.52	93.3167	1325.82	5.2052
1577.49	96.6084	1577.49	93.1562	1326.79	5.20607
1578.45	96.5121	1578.45	93.0056	1327.75	5.20528
1579.41	96.4596	1579.41	92.8717	1328.71	5.20272
1580.38	96.4407	1580.38	92.7563	1329.68	5.19855
1581.34	96.4395	1581.34	92.6696	1330.64	5.19297
1582.31	96.446	1582.31	92.6304	1331.61	5.18609
1583.27	96.458	1583.27	92.6566	1332.57	5.17808
1584.24	96.4785	1584.24	92.7496	1333.53	5.16944
1585.2	96.5094	1585.2	92.8887	1334.5	5.16107
1586.16	96.5476	1586.16	93.0404	1335.46	5.15415
1587.13	96.5848	1587.13	93.1728	1336.43	5.14955
1588.09	96.6119	1588.09	93.2641	1337.39	5.14724
1589.06	96.6232	1589.06	93.304	1338.36	5.14582
1590.02	96.6178	1590.02	93.2924	1339.32	5.14307
1590.99	96.5994	1590.99	93.2358	1340.28	5.13728
1591.95	96.5721	1591.95	93.1426	1341.25	5.12848
1592.91	96.5388	1592.91	93.0204	1342.21	5.1183
1593.88	96.5009	1593.88	92.8735	1343.18	5.10885
1594.84	96.4597	1594.84	92.7032	1344.14	5.10178
1595.81	96.4174	1595.81	92.508	1345.11	5.09774
1596.77	96.3769	1596.77	92.2859	1346.07	5.0965
1597.73	96.3404	1597.73	92.0377	1347.03	5.09716
1598.7	96.309	1598.7	91.7705	1348	5.09875
1599.66	96.2815	1599.66	91.4997	1348.96	5.10065
1600.63	96.255	1600.63	91.2474	1349.93	5.10278
1601.59	96.2257	1601.59	91.0375	1350.89	5.10556
1602.56	96.192	1602.56	90.8864	1351.86	5.1095
1603.52	96.1572	1603.52	90.7961	1352.82	5.11476
1604.48	96.1291	1604.48	90.7555	1353.78	5.12082
1605.45	96.1164	1605.45	90.7508	1354.75	5.12648
1606.41	96.1237	1606.41	90.777	1355.71	5.13036
1607.38	96.1475	1607.38	90.8423	1356.68	5.13157
1608.34	96.1774	1608.34	90.9596	1357.64	5.13006
1609.31	96.202	1609.31	91.1298	1358.61	5.12624
1610.27	96.2181	1610.27	91.3327	1359.57	5.12021
1611.23	96.2327	1611.23	91.5384	1360.53	5.11111
1612.2	96.2572	1612.2	91.7279	1361.5	5.09738
1613.16	96.2993	1613.16	91.9035	1362.46	5.07805
1614.13	96.3593	1614.13	92.0864	1363.43	5.0542
1615.09	96.4259	1615.09	92.3037	1364.39	5.02874
1616.06	96.4793	1616.06	92.5588	1365.35	5.00463
1617.02	96.5063	1617.02	92.8079	1366.32	4.98339
1617.98	96.5156	1617.98	92.9931	1367.28	4.96465
1618.95	96.5245	1618.95	93.0973	1368.25	4.94639
1619.91	96.5407	1619.91	93.1425	1369.21	4.92568
1620.88	96.559	1620.88	93.1594	1370.18	4.89946
1621.84	96.5687	1621.84	93.171	1371.14	4.86524
1622.8	96.5627	1622.8	93.1886	1372.1	4.82164
1623.77	96.5438	1623.77	93.2113	1373.07	4.76916
1624.73	96.522	1624.73	93.2313	1374.03	4.71127
1625.7	96.5033	1625.7	93.2445	1375	4.65421
1626.66	96.4838	1626.66	93.2552	1375.96	4.60469
1627.63	96.4585	1627.63	93.2716	1376.93	4.5671
1628.59	96.43	1628.59	93.2964	1377.89	4.54254
1629.55	96.4102	1629.55	93.3232	1378.85	4.5295
1630.52	96.4107	1630.52	93.3401	1379.82	4.52488
1631.48	96.435	1631.48	93.3362	1380.78	4.52498
1632.45	96.4767	1632.45	93.3048	1381.75	4.52682
1633.41	96.5202	1633.41	93.2451	1382.71	4.52945
1634.38	96.5418	1634.38	93.1678	1383.67	4.53428
1635.34	96.5193	1635.34	93.1044	1384.64	4.54388
1636.3	96.4586	1636.3	93.0919	1385.6	4.55968
1637.27	96.3947	1637.27	93.1326	1386.57	4.57946
1638.23	96.3516	1638.23	93.1964	1387.53	4.59726
1639.2	96.3294	1639.2	93.2582	1388.5	4.60707
1640.16	96.3226	1640.16	93.3069	1389.46	4.60686
1641.13	96.3301	1641.13	93.3368	1390.42	4.59861
1642.09	96.3532	1642.09	93.343	1391.39	4.5857
1643.05	96.3911	1643.05	93.3224	1392.35	4.57065
1644.02	96.4348	1644.02	93.2792	1393.32	4.55441
1644.98	96.4647	1644.98	93.2321	1394.28	4.53645
1645.95	96.4594	1645.95	93.2143	1395.25	4.51535
1646.91	96.4216	1646.91	93.2457	1396.21	4.48977
1647.88	96.3866	1647.88	93.3009	1397.17	4.45931
1648.84	96.3853	1648.84	93.3355	1398.14	4.42491
1649.8	96.4224	1649.8	93.3258	1399.1	4.38863
1650.77	96.4857	1650.77	93.2752	1400.07	4.3528
1651.73	96.5512	1651.73	93.2175	1401.03	4.31903
1652.7	96.5806	1652.7	93.2248	1402	4.28756
1653.66	96.552	1653.66	93.3488	1402.96	4.25729
1654.62	96.5049	1654.62	93.519	1403.92	4.22639
1655.59	96.4854	1655.59	93.6377	1404.89	4.19342
1656.55	96.4986	1656.55	93.6854	1405.85	4.15825
1657.52	96.5321	1657.52	93.6814	1406.82	4.12201
1658.48	96.574	1658.48	93.6455	1407.78	4.08611
1659.45	96.6142	1659.45	93.5944	1408.75	4.05123
1660.41	96.6429	1660.41	93.5478	1409.71	4.0173
1661.37	96.6535	1661.37	93.5291	1410.67	3.98406
1662.34	96.6506	1662.34	93.5523	1411.64	3.95175
1663.3	96.6499	1663.3	93.6063	1412.6	3.92112
1664.27	96.667	1664.27	93.6625	1413.57	3.89292
1665.23	96.7071	1665.23	93.697	1414.53	3.86748
1666.2	96.7671	1666.2	93.7006	1415.49	3.84467
1667.16	96.8388	1667.16	93.6768	1416.46	3.82414
1668.12	96.9095	1668.12	93.6393	1417.42	3.80558
1669.09	96.963	1669.09	93.6091	1418.39	3.78868
1670.05	96.9878	1670.05	93.6027	1419.35	3.77307
1671.02	96.9875	1671.02	93.6185	1420.32	3.7583
1671.98	96.9749	1671.98	93.6435	1421.28	3.74405
1672.95	96.9592	1672.95	93.6706	1422.24	3.73031
1673.91	96.9439	1673.91	93.7044	1423.21	3.7175
1674.87	96.9318	1674.87	93.7518	1424.17	3.70636
1675.84	96.9298	1675.84	93.8089	1425.14	3.69773
1676.8	96.9451	1676.8	93.8582	1426.1	3.69213
1677.77	96.9794	1677.77	93.8805	1427.07	3.68926
1678.73	97.0271	1678.73	93.8681	1428.03	3.68782
1679.69	97.0784	1679.69	93.8243	1428.99	3.6856
1680.66	97.1189	1680.66	93.7602	1429.96	3.68038
1681.62	97.1282	1681.62	93.6947	1430.92	3.67123
1682.59	97.0827	1682.59	93.659	1431.89	3.65901
1683.55	96.9834	1683.55	93.6845	1432.85	3.64566
1684.52	96.8831	1684.52	93.7611	1433.82	3.633
1685.48	96.8393	1685.48	93.8343	1434.78	3.62189
1686.44	96.8538	1686.44	93.8649	1435.74	3.61176
1687.41	96.8964	1687.41	93.8505	1436.71	3.60067
1688.37	96.9416	1688.37	93.8044	1437.67	3.58676
1689.34	96.9781	1689.34	93.7409	1438.64	3.56977
1690.3	97.0057	1690.3	93.671	1439.6	3.55098
1691.27	97.0308	1691.27	93.6005	1440.56	3.53208
1692.23	97.0609	1692.23	93.5272	1441.53	3.51459
1693.19	97.0994	1693.19	93.4425	1442.49	3.49973
1694.16	97.1435	1694.16	93.3343	1443.46	3.48826
1695.12	97.1816	1695.12	93.1949	1444.42	3.48025
1696.09	97.1943	1696.09	93.031	1445.39	3.47515
1697.05	97.1613	1697.05	92.868	1446.35	3.47196
1698.02	97.0749	1698.02	92.739	1447.31	3.46952
1698.98	96.9526	1698.98	92.6595	1448.28	3.46656
1699.94	96.8304	1699.94	92.6152	1449.24	3.46198
1700.91	96.739	1700.91	92.5775	1450.21	3.45515
1701.87	96.6861	1701.87	92.5265	1451.17	3.44626
1702.84	96.661	1702.84	92.4568	1452.14	3.43621
1703.8	96.6469	1703.8	92.3711	1453.1	3.4266
1704.76	96.6301	1704.76	92.2751	1454.06	3.41987
1705.73	96.6059	1705.73	92.1768	1455.03	3.41965
1706.69	96.579	1706.69	92.0836	1455.99	3.42943
1707.66	96.559	1707.66	91.9969	1456.96	3.44779
1708.62	96.5521	1708.62	91.9096	1457.92	3.46587
1709.59	96.5571	1709.59	91.8101	1458.89	3.47622
1710.55	96.5688	1710.55	91.689	1459.85	3.47965
1711.51	96.5817	1711.51	91.543	1460.81	3.4809
1712.48	96.5915	1712.48	91.3748	1461.78	3.48461
1713.44	96.593	1713.44	91.1913	1462.74	3.49465
1714.41	96.5757	1714.41	91.002	1463.71	3.51366
1715.37	96.522	1715.37	90.8211	1464.67	3.5414
1716.34	96.4198	1716.34	90.6711	1465.63	3.57414
1717.3	96.2901	1717.3	90.5735	1466.6	3.6078
1718.26	96.1814	1718.26	90.5239	1467.56	3.642
1719.23	96.1211	1719.23	90.4944	1468.53	3.68058
1720.19	96.1004	1720.19	90.4617	1469.49	3.73007
1721.16	96.0972	1721.16	90.4187	1470.46	3.79768
1722.12	96.0936	1722.12	90.3704	1471.42	3.88738
1723.09	96.0798	1723.09	90.3298	1472.38	3.99268
1724.05	96.0556	1724.05	90.3126	1473.35	4.09447
1725.01	96.0298	1725.01	90.3297	1474.31	4.17452
1725.98	96.0156	1725.98	90.381	1475.28	4.23007
1726.94	96.0244	1726.94	90.4545	1476.24	4.26972
1727.91	96.0604	1727.91	90.5327	1477.21	4.30234
1728.87	96.1196	1728.87	90.6033	1478.17	4.33272
1729.83	96.1907	1729.83	90.6668	1479.13	4.36231
1730.8	96.2545	1730.8	90.7434	1480.1	4.39085
1731.76	96.2842	1731.76	90.8738	1481.06	4.41745
1732.73	96.2542	1732.73	91.0994	1482.03	4.44112
1733.69	96.1663	1733.69	91.4146	1482.99	4.46123
1734.66	96.0632	1734.66	91.7495	1483.96	4.47802
1735.62	95.9908	1735.62	92.0381	1484.92	4.49306
1736.58	95.9616	1736.58	92.2752	1485.88	4.50921
1737.55	95.9617	1737.55	92.4936	1486.85	4.52999
1738.51	95.9701	1738.51	92.7241	1487.81	4.55745
1739.48	95.9686	1739.48	92.9749	1488.78	4.58874
1740.44	95.9492	1740.44	93.2273	1489.74	4.6159
1741.41	95.9197	1741.41	93.4507	1490.7	4.63229
1742.37	95.9014	1742.37	93.6278	1491.67	4.63803
1743.33	95.9147	1743.33	93.7665	1492.63	4.63791
1744.3	95.9673	1744.3	93.8854	1493.6	4.63737
1745.26	96.0523	1745.26	93.9971	1494.56	4.64087
1746.23	96.1513	1746.23	94.1049	1495.53	4.65142
1747.19	96.2394	1747.19	94.2105	1496.49	4.66926
1748.16	96.2937	1748.16	94.3239	1497.45	4.69008
1749.12	96.3072	1749.12	94.4607	1498.42	4.70659
1750.08	96.2988	1750.08	94.6237	1499.38	4.71399
1751.05	96.3011	1751.05	94.7929	1500.35	4.71257
1752.01	96.3344	1752.01	94.9404	1501.31	4.7055
1752.98	96.3992	1752.98	95.0499	1502.28	4.69643
1753.94	96.4851	1753.94	95.1192	1503.24	4.68922
1754.9	96.5794	1754.9	95.1525	1504.2	4.68907
1755.87	96.6704	1755.87	95.156	1505.17	4.70293
1756.83	96.7496	1756.83	95.1385	1506.13	4.7344
1757.8	96.8153	1757.8	95.1131	1507.1	4.77161
1758.76	96.8734	1758.76	95.0962	1508.06	4.79175
1759.73	96.9347	1759.73	95.1021	1509.03	4.78833
1760.69	97.0068	1760.69	95.1355	1509.99	4.77179
1761.65	97.0881	1761.65	95.1872	1510.95	4.75277
1762.62	97.1669	1762.62	95.2394	1511.92	4.73698
1763.58	97.2296	1763.58	95.2774	1512.88	4.72663
1764.55	97.2687	1764.55	95.2981	1513.85	4.72159
1765.51	97.2861	1765.51	95.3077	1514.81	4.71991
1766.48	97.2906	1766.48	95.3135	1515.78	4.71857
1767.44	97.2957	1767.44	95.3181	1516.74	4.71506
1768.4	97.3172	1768.4	95.3189	1517.7	4.70868
1769.37	97.3694	1769.37	95.313	1518.67	4.70022
1770.33	97.4568	1770.33	95.3067	1519.63	4.6907
1771.3	97.5636	1771.3	95.3191	1520.6	4.68032
1772.26	97.6558	1772.26	95.3689	1521.56	4.66868
1773.23	97.7048	1773.23	95.4499	1522.52	4.65556
1774.19	97.7092	1774.19	95.5301	1523.49	4.64112
1775.15	97.6883	1775.15	95.5759	1524.45	4.62532
1776.12	97.661	1776.12	95.5703	1525.42	4.60765
1777.08	97.6367	1777.08	95.5153	1526.38	4.58773
1778.05	97.616	1778.05	95.4288	1527.35	4.56613
1779.01	97.5957	1779.01	95.3421	1528.31	4.54439
1779.97	97.5728	1779.97	95.2912	1529.27	4.5243
1780.94	97.5462	1780.94	95.2987	1530.24	4.50712
1781.9	97.5173	1781.9	95.3595	1531.2	4.49315
1782.87	97.4899	1782.87	95.4442	1532.17	4.48133
1783.83	97.4718	1783.83	95.518	1533.13	4.46931
1784.8	97.4757	1784.8	95.5583	1534.1	4.45474
1785.76	97.5144	1785.76	95.562	1535.06	4.43695
1786.72	97.5915	1786.72	95.5397	1536.02	4.41714
1787.69	97.6932	1787.69	95.5038	1536.99	4.39773
1788.65	97.7852	1788.65	95.4606	1537.95	4.38217
1789.62	97.8152	1789.62	95.4122	1538.92	4.37492
1790.58	97.7299	1790.58	95.3652	1539.88	4.37839
1791.55	97.5204	1791.55	95.339	1540.85	4.38646
1792.51	97.267	1792.51	95.3578	1541.81	4.38685
1793.47	97.1003	1793.47	95.425	1542.77	4.37463
1794.44	97.0934	1794.44	95.5141	1543.74	4.35378
1795.4	97.2236	1795.4	95.5896	1544.7	4.32963
1796.37	97.4175	1796.37	95.6288	1545.67	4.30553
1797.33	97.5983	1797.33	95.6282	1546.63	4.28303
1798.3	97.7082	1798.3	95.6025	1547.59	4.26262
1799.26	97.7251	1799.26	95.5781	1548.56	4.24422
1800.22	97.6717	1800.22	95.5764	1549.52	4.22729
1801.19	97.602	1801.19	95.5977	1550.49	4.21091
1802.15	97.563	1802.15	95.6208	1551.45	4.19387
1803.12	97.5671	1803.12	95.6244	1552.42	4.1753
1804.08	97.5975	1804.08	95.6058	1553.38	4.15536
1805.05	97.6304	1805.05	95.5803	1554.34	4.13539
1806.01	97.651	1806.01	95.5683	1555.31	4.11764
1806.97	97.6574	1806.97	95.5807	1556.27	4.10481
1807.94	97.6571	1807.94	95.6109	1557.24	4.09864
1808.9	97.662	1808.9	95.6376	1558.2	4.09579
1809.87	97.682	1809.87	95.6393	1559.17	4.08676
1810.83	97.7202	1810.83	95.6126	1560.13	4.06712
1811.79	97.7705	1811.79	95.5766	1561.09	4.04173
1812.76	97.8204	1812.76	95.5575	1562.06	4.01603
1813.72	97.8568	1813.72	95.5689	1563.02	3.9925
1814.69	97.8699	1814.69	95.604	1563.99	3.97213
1815.65	97.8563	1815.65	95.6409	1564.95	3.95548
1816.62	97.8202	1816.62	95.6558	1565.92	3.94292
1817.58	97.7737	1817.58	95.6359	1566.88	3.93415
1818.54	97.7324	1818.54	95.5864	1567.84	3.92771
1819.51	97.7084	1819.51	95.5263	1568.81	3.92106
1820.47	97.706	1820.47	95.4758	1569.77	3.91211
1821.44	97.7231	1821.44	95.4459	1570.74	3.90078
1822.4	97.754	1822.4	95.4362	1571.7	3.88878
1823.37	97.792	1823.37	95.4384	1572.66	3.87826
1824.33	97.8298	1824.33	95.4413	1573.63	3.87103
1825.29	97.8602	1825.29	95.4371	1574.59	3.8682
1826.26	97.8782	1826.26	95.4261	1575.56	3.8693
1827.22	97.8817	1827.22	95.417	1576.52	3.87143
1828.19	97.8732	1828.19	95.4239	1577.49	3.87093
1829.15	97.8586	1829.15	95.4585	1578.45	3.86654
1830.12	97.846	1830.12	95.5195	1579.41	3.85978
1831.08	97.8408	1831.08	95.5888	1580.38	3.85292
1832.04	97.8422	1832.04	95.6424	1581.34	3.84783
1833.01	97.8447	1833.01	95.6669	1582.31	3.84551
1833.97	97.8428	1833.97	95.6653	1583.27	3.84604
1834.94	97.8354	1834.94	95.6552	1584.24	3.84869
1835.9	97.8282	1835.9	95.6597	1585.2	3.85245
1836.86	97.8331	1836.86	95.695	1586.16	3.8566
1837.83	97.8615	1837.83	95.7568	1587.13	3.86085
1838.79	97.916	1838.79	95.82	1588.09	3.86518
1839.76	97.9871	1839.76	95.8546	1589.06	3.86964
1840.72	98.0552	1840.72	95.8433	1590.02	3.87439
1841.69	98.0945	1841.69	95.7912	1590.99	3.87981
1842.65	98.0777	1842.65	95.7279	1591.95	3.88646
1843.61	97.9914	1843.61	95.6964	1592.91	3.89471
1844.58	97.8553	1844.58	95.7214	1593.88	3.90442
1845.54	97.7183	1845.54	95.7838	1594.84	3.91498
1846.51	97.6262	1846.51	95.8376	1595.81	3.92566
1847.47	97.5964	1847.47	95.8503	1596.77	3.93618
1848.44	97.6215	1848.44	95.8203	1597.73	3.94687
1849.4	97.6799	1849.4	95.7666	1598.7	3.95836
1850.36	97.744	1850.36	95.7125	1599.66	3.97122
1851.33	97.7871	1851.33	95.6716	1600.63	3.9856
1852.29	97.7926	1852.29	95.6428	1601.59	4.00116
1853.26	97.7625	1853.26	95.616	1602.56	4.01717
1854.22	97.7162	1854.22	95.5832	1603.52	4.03281
1855.19	97.6797	1855.19	95.5456	1604.48	4.04763
1856.15	97.6716	1856.15	95.5118	1605.45	4.06184
1857.11	97.693	1857.11	95.4905	1606.41	4.07638
1858.08	97.7298	1858.08	95.4841	1607.38	4.0924
1859.04	97.7649	1859.04	95.4887	1608.34	4.11029
1860.01	97.7915	1860.01	95.499	1609.31	4.12895
1860.97	97.8184	1860.97	95.5128	1610.27	4.1463
1861.93	97.8622	1861.93	95.53	1611.23	4.16096
1862.9	97.9337	1862.9	95.5479	1612.2	4.17368
1863.86	98.0287	1863.86	95.5594	1613.16	4.18767
1864.83	98.1266	1864.83	95.555	1614.13	4.20778
1865.79	98.1942	1865.79	95.5303	1615.09	4.23805
1866.76	98.1944	1866.76	95.4944	1616.06	4.27707
1867.72	98.1067	1867.72	95.4741	1617.02	4.31597
1868.68	97.9529	1868.68	95.5005	1617.98	4.34556
1869.65	97.7977	1869.65	95.5806	1618.95	4.36462
1870.61	97.7063	1870.61	95.6861	1619.91	4.37879
1871.58	97.7057	1871.58	95.7728	1620.88	4.39511
1872.54	97.7839	1872.54	95.8048	1621.84	4.41821
1873.51	97.9063	1873.51	95.7648	1622.8	4.44823
1874.47	98.029	1874.47	95.6582	1623.77	4.48066
1875.43	98.1095	1875.43	95.5145	1624.73	4.51011
1876.4	98.1218	1876.4	95.3821	1625.7	4.5348
1877.36	98.068	1877.36	95.3108	1626.66	4.55679
1878.33	97.9777	1878.33	95.3277	1627.63	4.57837
1879.29	97.8899	1879.29	95.4232	1628.59	4.59918
1880.26	97.8332	1880.26	95.5557	1629.55	4.61685
1881.22	97.8145	1881.22	95.6698	1630.52	4.62996
1882.18	97.8224	1882.18	95.7189	1631.48	4.64029
1883.15	97.8391	1883.15	95.6848	1632.45	4.65305
1884.11	97.8527	1884.11	95.5818	1633.41	4.67574
1885.08	97.8611	1885.08	95.4461	1634.38	4.71454
1886.04	97.8662	1886.04	95.3169	1635.34	4.7666
1887	97.8647	1887	95.2235	1636.3	4.81667
1887.97	97.8449	1887.97	95.18	1637.27	4.85108
1888.93	97.7938	1888.93	95.1873	1638.23	4.87043
1889.9	97.7127	1889.9	95.2406	1639.2	4.88273
1890.86	97.6237	1890.86	95.3373	1640.16	4.89375
1891.83	97.5605	1891.83	95.4789	1641.13	4.90544
1892.79	97.5485	1892.79	95.664	1642.09	4.91846
1893.75	97.5902	1893.75	95.875	1643.05	4.93517
1894.72	97.6637	1894.72	96.0704	1644.02	4.96114
1895.68	97.7328	1895.68	96.1931	1644.98	5.00252
1896.65	97.7672	1896.65	96.1975	1645.95	5.0575
1897.61	97.7603	1897.61	96.0777	1646.91	5.11024
1898.58	97.7298	1898.58	95.8739	1647.88	5.1433
1899.54	97.7019	1899.54	95.6507	1648.84	5.15431
1900.5	97.6932	1900.5	95.4685	1649.8	5.15467
1901.47	97.7025	1901.47	95.3633	1650.77	5.16169
1902.43	97.7167	1902.43	95.3421	1651.73	5.19492
1903.4	97.7247	1903.4	95.3905	1652.7	5.26413
1904.36	97.7293	1904.36	95.4854	1653.66	5.34503
1905.33	97.7468	1905.33	95.6037	1654.62	5.39688
1906.29	97.7945	1906.29	95.7226	1655.59	5.41289
1907.25	97.8753	1907.25	95.8184	1656.55	5.41109
1908.22	97.9704	1908.22	95.8714	1657.52	5.40687
1909.18	98.0473	1909.18	95.8769	1658.48	5.40828
1910.15	98.0802	1910.15	95.8515	1659.45	5.41932
1911.11	98.0685	1911.11	95.821	1660.41	5.44138
1912.08	98.0356	1912.08	95.7996	1661.37	5.47196
1913.04	98.0114	1913.04	95.7793	1662.34	5.50375
1914	98.0138	1914	95.7392	1663.3	5.52853
1914.97	98.0417	1914.97	95.6699	1664.27	5.5431
1915.93	98.079	1915.93	95.5936	1665.23	5.55063
1916.9	98.1063	1916.9	95.5657	1666.2	5.55776
1917.86	98.1141	1917.86	95.6441	1667.16	5.57167
1918.82	98.107	1918.82	95.8431	1668.12	5.59688
1919.79	98.0972	1919.79	96.1163	1669.09	5.63113
1920.75	98.093	1920.75	96.3823	1670.05	5.66467
1921.72	98.0971	1921.72	96.5663	1671.02	5.68795
1922.68	98.1095	1922.68	96.6287	1671.98	5.7
1923.65	98.1314	1923.65	96.5724	1672.95	5.7074
1924.61	98.1619	1924.61	96.433	1673.91	5.71782
1925.57	98.193	1925.57	96.2589	1674.87	5.73452
1926.54	98.2107	1926.54	96.094	1675.84	5.75396
1927.5	98.2049	1927.5	95.9723	1676.8	5.76871
1928.47	98.1801	1928.47	95.9177	1677.77	5.77393
1929.43	98.1568	1929.43	95.9395	1678.73	5.7705
1930.4	98.1574	1930.4	96.0249	1679.69	5.76354
1931.36	98.1853	1931.36	96.1398	1680.66	5.76031
1932.32	98.2139	1932.32	96.2469	1681.62	5.76924
1933.29	98.2015	1933.29	96.329	1682.59	5.79671
1934.25	98.1239	1934.25	96.3979	1683.55	5.83853
1935.22	97.9976	1935.22	96.4776	1684.52	5.87679
1936.18	97.8718	1936.18	96.572	1685.48	5.89679
1937.14	97.7929	1937.14	96.645	1686.44	5.90017
1938.11	97.7713	1938.11	96.6303	1687.41	5.89624
1939.07	97.7795	1939.07	96.4687	1688.37	5.89173
1940.04	97.7803	1940.04	96.1514	1689.34	5.88887
1941	97.7622	1941	95.7472	1690.3	5.88733
1941.97	97.7532	1941.97	95.3903	1691.27	5.88658
1942.93	97.7925	1942.93	95.2153	1692.23	5.88745
1943.89	97.8829	1943.89	95.2763	1693.19	5.89222
1944.86	97.9757	1944.86	95.5196	1694.16	5.90337
1945.82	98.0092	1945.82	95.8323	1695.12	5.92193
1946.79	97.9642	1946.79	96.1112	1696.09	5.94654
1947.75	97.888	1947.75	96.3024	1697.05	5.97446
1948.72	97.8714	1948.72	96.4012	1698.02	6.00344
1949.68	97.995	1949.68	96.4302	1698.98	6.03174
1950.64	98.2768	1950.64	96.4137	1699.94	6.05623
1951.61	98.6575	1951.61	96.3651	1700.91	6.07272
1952.57	99.0296	1952.57	96.2903	1701.87	6.07944
1953.54	99.2893	1953.54	96.1996	1702.84	6.07875
1954.5	99.377	1954.5	96.1132	1703.8	6.07546
1955.47	99.2927	1955.47	96.0541	1704.76	6.07392
1956.43	99.0861	1956.43	96.0336	1705.73	6.07564
1957.39	98.8359	1957.39	96.0421	1706.69	6.0787
1958.36	98.6275	1958.36	96.0559	1707.66	6.07944
1959.32	98.5321	1959.32	96.0554	1708.62	6.07565
1960.29	98.5853	1960.29	96.0422	1709.59	6.06781
1961.25	98.7742	1961.25	96.0392	1710.55	6.05811
1962.22	99.0404	1962.22	96.072	1711.51	6.04899
1963.18	99.3019	1963.18	96.1443	1712.48	6.04272
1964.14	99.4789	1964.14	96.2275	1713.44	6.04222
1965.11	99.514	1965.11	96.2734	1714.41	6.05194
1966.07	99.3879	1966.07	96.2469	1715.37	6.07657
1967.04	99.1335	1967.04	96.158	1716.34	6.11536
1968	98.8378	1968	96.0666	1717.3	6.15663
1968.96	98.6117	1968.96	96.0489	1718.26	6.18499
1969.93	98.5348	1969.93	96.1473	1719.23	6.19558
1970.89	98.6058	1970.89	96.338	1720.19	6.19469
1971.86	98.7304	1971.86	96.5344	1721.16	6.19112
1972.82	98.7587	1972.82	96.6222	1722.12	6.19097
1973.79	98.5637	1973.79	96.5176	1723.09	6.1968
1974.75	98.1272	1974.75	96.224	1724.05	6.20822
1975.71	97.5729	1975.71	95.8531	1725.01	6.223
1976.68	97.1017	1976.68	95.5836	1725.98	6.23845
1977.64	96.8668	1977.64	95.5681	1726.94	6.25232
1978.61	96.8868	1978.61	95.8444	1727.91	6.26333
1979.57	97.0659	1979.57	96.3092	1728.87	6.27149
1980.54	97.2876	1980.54	96.7702	1729.83	6.27882
1981.5	97.4941	1981.5	97.0357	1730.8	6.28999
1982.46	97.6956	1982.46	96.9919	1731.76	6.31118
1983.43	97.9211	1983.43	96.6407	1732.73	6.34508
1984.39	98.1631	1984.39	96.0918	1733.69	6.38413
1985.36	98.3606	1985.36	95.5184	1734.66	6.41383
1986.32	98.4347	1986.32	95.0925	1735.62	6.42651
1987.29	98.3453	1987.29	94.9304	1736.58	6.42645
1988.25	98.1261	1988.25	95.066	1737.55	6.42313
1989.21	97.8712	1989.21	95.4553	1738.51	6.42472
1990.18	97.6848	1990.18	95.9952	1739.48	6.43513
1991.14	97.627	1991.14	96.5502	1740.44	6.45296
1992.11	97.6902	1992.11	96.9897	1741.41	6.47265
1993.07	97.8259	1993.07	97.2329	1742.37	6.48844
1994.03	97.9956	1994.03	97.2776	1743.33	6.49813
1995	98.1984	1995	97.1918	1744.3	6.5034
1995.96	98.4537	1995.96	97.0749	1745.26	6.50789
1996.93	98.7589	1996.93	97.0106	1746.23	6.51565
1997.89	99.061	1997.89	97.0285	1747.19	6.53042
1998.86	99.2651	1998.86	97.0905	1748.16	6.55418
1999.82	99.2838	1999.82	97.11	1749.12	6.58456
2000.78	99.0949	2000.78	97.0042	1750.08	6.61399
2001.75	98.7629	2001.75	96.7505	1751.05	6.63405
2002.71	98.4075	2002.71	96.4098	1752.01	6.64178
2003.68	98.1427	2003.68	96.1021	1752.98	6.6406
2004.64	98.0309	2004.64	95.9516	1753.94	6.63661
2005.61	98.0725	2005.61	96.0334	1754.9	6.63498
2006.57	98.2311	2006.57	96.3494	1755.87	6.63813
2007.53	98.4687	2007.53	96.8422	1756.83	6.64555
2008.5	98.7583	2008.5	97.4296	1757.8	6.65514
2009.46	99.0677	2009.46	98.0313	1758.76	6.66524
2010.43	99.3359	2010.43	98.5738	1759.73	6.67547
2011.39	99.4752	2011.39	98.9865	1760.69	6.68589
2012.36	99.4078	2012.36	99.2105	1761.65	6.69547
2013.32	99.1126	2013.32	99.2216	1762.62	6.70202
2014.28	98.6488	2014.28	99.0453	1763.58	6.70389
2015.25	98.1364	2015.25	98.7451	1764.55	6.70141
2016.21	97.6999	2016.21	98.3853	1765.51	6.69667
2017.18	97.4097	2017.18	97.9995	1766.48	6.69238
2018.14	97.26	2018.14	97.5972	1767.44	6.69089
2019.1	97.2003	2019.1	97.2023	1768.4	6.69412
2020.07	97.1939	2020.07	96.8831	1769.37	6.70385
2021.03	97.2551	2021.03	96.7315	1770.33	6.72137
2022	97.4363	2022	96.7973	1771.3	6.7455
2022.96	97.7763	2022.96	97.0234	1772.26	6.77068
2023.93	98.2488	2023.93	97.2392	1773.23	6.78893
2024.89	98.7494	2024.89	97.241	1774.19	6.79551
2025.85	99.1328	2025.85	96.9197	1775.15	6.79185
2026.82	99.2819	2026.82	96.3459	1776.12	6.78333
2027.78	99.1656	2027.78	95.7408	1777.08	6.77582
2028.75	98.8517	2028.75	95.3515	1778.05	6.7733
2029.71	98.4679	2029.71	95.3149	1779.01	6.77675
2030.68	98.1419	2030.68	95.594	1779.97	6.78424
2031.64	97.9545	2031.64	96.0108	1780.94	6.79264
2032.6	97.9234	2032.6	96.3561	1781.9	6.80006
2033.57	98.0099	2033.57	96.5088	1782.87	6.80653
2034.53	98.1351	2034.53	96.4915	1783.83	6.81263
2035.5	98.2037	2035.5	96.4267	1784.8	6.8178
2036.46	98.1365	2036.46	96.4333	1785.76	6.82033
2037.43	97.9043	2037.43	96.5429	1786.72	6.81919
2038.39	97.5469	2038.39	96.6849	1787.69	6.81566
2039.35	97.1615	2039.35	96.738	1788.65	6.81365
2040.32	96.8623	2040.32	96.6099	1789.62	6.81839
2041.28	96.7265	2041.28	96.2966	1790.58	6.83368
2042.25	96.7579	2042.25	95.8841	1791.55	6.85794
2043.21	96.8934	2043.21	95.4951	1792.51	6.88283
2044.17	97.0496	2044.17	95.223	1793.47	6.8989
2045.14	97.175	2045.14	95.1018	1794.44	6.90318
2046.1	97.2709	2046.1	95.1199	1795.4	6.8998
2047.07	97.3695	2047.07	95.2552	1796.37	6.89531
2048.03	97.4949	2048.03	95.4973	1797.33	6.89513
2049	97.6407	2049	95.8401	1798.3	6.90194
2049.96	97.7831	2049.96	96.2577	1799.26	6.91504
2050.92	97.9085	2050.92	96.693	1800.22	6.93057
2051.89	98.0251	2051.89	97.0697	1801.19	6.94357
2052.85	98.1485	2052.85	97.3201	1802.15	6.95079
2053.82	98.2742	2053.82	97.4093	1803.12	6.95204
2054.78	98.3658	2054.78	97.3396	1804.08	6.94933
2055.75	98.3724	2055.75	97.1382	1805.05	6.94534
2056.71	98.2686	2056.71	96.8408	1806.01	6.94251
2057.67	98.0858	2057.67	96.488	1806.97	6.94276
2058.64	97.9072	2058.64	96.1328	1807.94	6.94724
2059.6	97.8254	2059.6	95.8431	1808.9	6.95594
2060.57	97.8921	2060.57	95.6842	1809.87	6.96711
2061.53	98.0876	2061.53	95.6854	1810.83	6.97758
2062.5	98.3295	2062.5	95.8125	1811.79	6.98424
2063.46	98.513	2063.46	95.9751	1812.76	6.98579
2064.42	98.5599	2064.42	96.0717	1813.72	6.98336
2065.39	98.4508	2065.39	96.0521	1814.69	6.97972
2066.35	98.2261	2066.35	95.9499	1815.65	6.97762
2067.32	97.9636	2067.32	95.8576	1816.62	6.97846
2068.28	97.7459	2068.28	95.862	1817.58	6.98159
2069.25	97.6342	2069.25	95.9865	1818.54	6.9851
2070.21	97.6498	2070.21	96.1758	1819.51	6.98737
2071.17	97.7688	2071.17	96.33	1820.47	6.98841
2072.14	97.9296	2072.14	96.363	1821.44	6.98959
2073.1	98.0576	2073.1	96.2503	1822.4	6.9924
2074.07	98.0961	2074.07	96.0345	1823.37	6.99702
2075.03	98.0306	2075.03	95.7914	1824.33	7.00204
2075.99	97.8924	2075.99	95.5867	1825.29	7.00582
2076.96	97.7406	2076.96	95.4502	1826.26	7.00837
2077.92	97.6338	2077.92	95.3799	1827.22	7.0119
2078.89	97.6069	2078.89	95.3615	1828.19	7.01902
2079.85	97.6599	2079.85	95.3864	1829.15	7.03002
2080.82	97.7618	2080.82	95.4535	1830.12	7.04143
2081.78	97.8647	2081.78	95.5587	1831.08	7.04823
2082.74	97.9231	2082.74	95.6848	1832.04	7.04794
2083.71	97.9119	2083.71	95.8023	1833.01	7.04237
2084.67	97.8387	2084.67	95.8822	1833.97	7.03591
2085.64	97.7427	2085.64	95.9107	1834.94	7.0325
2086.6	97.6785	2086.6	95.8965	1835.9	7.03337
2087.57	97.692	2087.57	95.8661	1836.86	7.03628
2088.53	97.7968	2088.53	95.85	1837.83	7.03732
2089.49	97.9658	2089.49	95.8708	1838.79	7.03412
2090.46	98.1423	2090.46	95.9352	1839.76	7.02791
2091.42	98.2649	2091.42	96.0348	1840.72	7.023
2092.39	98.293	2092.39	96.1523	1841.69	7.02464
2093.35	98.2213	2093.35	96.2684	1842.65	7.03602
2094.32	98.0792	2094.32	96.3694	1843.61	7.05511
2095.28	97.919	2095.28	96.4494	1844.58	7.07443
2096.24	97.7976	2096.24	96.5076	1845.54	7.08601
2097.21	97.7587	2097.21	96.5413	1846.51	7.08723
2098.17	97.8177	2098.17	96.5395	1847.47	7.08107
2099.14	97.9563	2099.14	96.4844	1848.44	7.07249
2100.1	98.1284	2100.1	96.3625	1849.4	7.06535
2101.06	98.2782	2101.06	96.18	1850.36	7.06136
2102.03	98.3626	2102.03	95.9706	1851.33	7.06032
2102.99	98.368	2102.99	95.7884	1852.29	7.06102
2103.96	98.3116	2103.96	95.6853	1853.26	7.06231
2104.92	98.2267	2104.92	95.6841	1854.22	7.06355
2105.89	98.1438	2105.89	95.7632	1855.19	7.06463
2106.85	98.0783	2106.85	95.864	1856.15	7.06566
2107.81	98.033	2107.81	95.9181	1857.11	7.0668
2108.78	98.0088	2108.78	95.8808	1858.08	7.0682
2109.74	98.0145	2109.74	95.7538	1859.04	7.06989
2110.71	98.0646	2110.71	95.5849	1860.01	7.07143
2111.67	98.1666	2111.67	95.4455	1860.97	7.07181
2112.64	98.3084	2112.64	95.3966	1861.93	7.06993
2113.6	98.4551	2113.6	95.4626	1862.9	7.06547
2114.56	98.5612	2114.56	95.622	1863.86	7.05973
2115.53	98.5905	2115.53	95.82	1864.83	7.0557
2116.49	98.5342	2116.49	95.9914	1865.79	7.05722
2117.46	98.4151	2117.46	96.0856	1866.76	7.06705
2118.42	98.2762	2118.42	96.0808	1867.72	7.08418
2119.39	98.1599	2119.39	95.987	1868.68	7.10275
2120.35	98.0909	2120.35	95.8407	1869.65	7.11523
2121.31	98.0696	2121.31	95.695	1870.61	7.11779
2122.28	98.0787	2122.28	95.6067	1871.58	7.11207
2123.24	98.0954	2123.24	95.6198	1872.54	7.10273
2124.21	98.1027	2124.21	95.7482	1873.51	7.09429
2125.17	98.0939	2125.17	95.9631	1874.47	7.08942
2126.13	98.071	2126.13	96.1967	1875.43	7.08847
2127.1	98.0401	2127.1	96.3663	1876.4	7.09001
2128.06	98.0072	2128.06	96.4101	1877.36	7.09208
2129.03	97.9761	2129.03	96.3182	1878.33	7.09344
2129.99	97.9471	2129.99	96.1389	1879.29	7.09409
2130.96	97.9202	2130.96	95.9542	1880.26	7.09468
2131.92	97.8999	2131.92	95.8382	1881.22	7.09554
2132.88	97.9021	2132.88	95.8234	1882.18	7.09623
2133.85	97.953	2133.85	95.8922	1883.15	7.09585
2134.81	98.0745	2134.81	95.9988	1884.11	7.09402
2135.78	98.2581	2135.78	96.1036	1885.08	7.09154
2136.74	98.447	2136.74	96.1994	1886.04	7.09023
2137.71	98.5473	2137.71	96.3091	1887	7.09185
2138.67	98.4721	2138.67	96.4613	1887.97	7.09681
2139.63	98.1942	2139.63	96.6597	1888.93	7.10343
2140.6	97.7717	2140.6	96.8668	1889.9	7.1088
2141.56	97.3291	2141.56	97.0112	1890.86	7.11074
2142.53	97.0056	2142.53	97.0149	1891.83	7.10932
2143.49	96.9077	2143.49	96.8318	1892.79	7.10654
2144.46	97.0872	2144.46	96.4788	1893.75	7.10485
2145.42	97.5441	2145.42	96.0405	1894.72	7.10554
2146.38	98.2252	2146.38	95.6385	1895.68	7.10811
2147.35	99.0047	2147.35	95.3739	1896.65	7.11084
2148.31	99.6654	2148.31	95.2761	1897.61	7.11216
2149.28	99.9317	2149.28	95.2897	1898.58	7.11169
2150.24	99.5819	2150.24	95.3172	1899.54	7.11025
2151.2	98.5952	2151.2	95.2882	1900.5	7.10901
2152.17	97.2241	2152.17	95.2079	1901.47	7.10867
2153.13	95.9186	2153.13	95.1535	1902.43	7.10909
2154.1	95.1377	2154.1	95.2263	1903.4	7.10969
2155.06	95.1546	2155.06	95.491	1904.36	7.11009
2156.03	95.932	2156.03	95.9296	1905.33	7.11054
2156.99	97.106	2156.99	96.4357	1906.29	7.11179
2157.95	98.1334	2157.95	96.8629	1907.25	7.11448
2158.92	98.6036	2158.92	97.1063	1908.22	7.11844
2159.88	98.5026	2159.88	97.1516	1909.18	7.12227
2160.85	98.1562	2160.85	97.0574	1910.15	7.1239
2161.81	97.9272	2161.81	96.9077	1911.11	7.12175
2162.78	97.99	2162.78	96.7783	1912.08	7.11595
2163.74	98.3128	2163.74	96.7235	1913.04	7.10853
2164.7	98.7565	2164.7	96.762	1914	7.10263
2165.67	99.176	2165.67	96.8659	1914.97	7.10117
2166.63	99.4715	2166.63	96.9676	1915.93	7.10531
2167.6	99.594	2167.6	96.9959	1916.9	7.11353
2168.56	99.5326	2168.56	96.9242	1917.86	7.12219
2169.53	99.3147	2169.53	96.7982	1918.82	7.12777
2170.49	99.0132	2170.49	96.7158	1919.79	7.1291
2171.45	98.7384	2171.45	96.7656	1920.75	7.12767
2172.42	98.5997	2172.42	96.958	1921.72	7.12595
2173.38	98.6482	2173.38	97.1991	1922.68	7.12556
2174.35	98.8393	2174.35	97.3319	1923.65	7.12635
2175.31	99.0471	2175.31	97.2291	1924.61	7.127
2176.27	99.1337	2176.27	96.878	1925.57	7.1264
2177.24	99.0353	2177.24	96.3979	1926.54	7.12461
2178.2	98.8057	2178.2	95.9806	1927.5	7.12256
2179.17	98.5858	2179.17	95.794	1928.47	7.12119
2180.13	98.5141	2180.13	95.9026	1929.43	7.12075
2181.1	98.6372	2181.1	96.2425	1930.4	7.12074
2182.06	98.877	2182.06	96.6577	1931.36	7.12053
2183.02	99.0743	2183.02	96.9808	1932.32	7.11993
2183.99	99.0828	2183.99	97.1116	1933.29	7.11921
2184.95	98.8516	2184.95	97.0482	1934.25	7.11859
2185.92	98.4456	2185.92	96.8622	1935.22	7.11781
2186.88	98.0012	2186.88	96.6455	1936.18	7.11631
2187.85	97.6567	2187.85	96.4669	1937.14	7.11391
2188.81	97.4976	2188.81	96.3569	1938.11	7.11138
2189.77	97.5377	2189.77	96.3139	1939.07	7.11034
2190.74	97.7292	2190.74	96.3171	1940.04	7.11238
2191.7	97.9887	2191.7	96.3345	1941	7.11787
2192.67	98.2254	2192.67	96.3274	1941.97	7.1253
2193.63	98.3654	2193.63	96.2605	1942.93	7.1318
2194.6	98.3694	2194.6	96.1212	1943.89	7.13487
2195.56	98.2442	2195.56	95.9363	1944.86	7.1339
2196.52	98.0409	2196.52	95.7731	1945.82	7.13017
2197.49	97.8372	2197.49	95.7142	1946.79	7.1257
2198.45	97.705	2198.45	95.8177	1947.75	7.12199
2199.42	97.6806	2199.42	96.0831	1948.72	7.11954
2200.38	97.7531	2200.38	96.4413	1949.68	7.11804
2201.34	97.8774	2201.34	96.7746	1950.64	7.11701
2202.31	98.0041	2202.31	96.9596	1951.61	7.1163
2203.27	98.1031	2203.27	96.9159	1952.57	7.11605
2204.24	98.169	2204.24	96.6423	1953.54	7.11639
2205.2	98.2076	2205.2	96.2226	1954.5	7.11715
2206.17	98.2184	2206.17	95.7948	1955.47	7.11791
2207.13	98.1944	2207.13	95.4936	1956.43	7.11833
2208.09	98.1389	2208.09	95.3922	1957.39	7.11837
2209.06	98.0838	2209.06	95.4738	1958.36	7.1182
2210.02	98.0857	2210.02	95.6504	1959.32	7.11789
2210.99	98.1915	2210.99	95.8176	1960.29	7.11725
2211.95	98.3949	2211.95	95.9134	1961.25	7.11607
2212.92	98.618	2212.92	95.9433	1962.22	7.11456
2213.88	98.7423	2213.88	95.9553	1963.18	7.11347
2214.84	98.6772	2214.84	95.991	1964.14	7.11385
2215.81	98.4222	2215.81	96.0532	1965.11	7.11636
2216.77	98.0755	2216.77	96.1113	1966.07	7.12061
2217.74	97.7798	2217.74	96.1343	1967.04	7.1252
2218.7	97.6406	2218.7	96.1188	1968	7.12843
2219.67	97.6737	2219.67	96.0881	1968.96	7.12942
2220.63	97.8127	2220.63	96.0676	1969.93	7.12848
2221.59	97.9664	2221.59	96.0597	1970.89	7.12674
2222.56	98.0807	2222.56	96.0427	1971.86	7.12526
2223.52	98.1623	2223.52	95.991	1972.82	7.12442
2224.49	98.2518	2224.49	95.9005	1973.79	7.12385
2225.45	98.3733	2225.45	95.7968	1974.75	7.12295
2226.41	98.5017	2226.41	95.7235	1975.71	7.12146
2227.38	98.5726	2227.38	95.7197	1976.68	7.11974
2228.34	98.5237	2228.34	95.8026	1977.64	7.11853
2229.31	98.3408	2229.31	95.9596	1978.61	7.11834
2230.27	98.0733	2230.27	96.1505	1979.57	7.11913
2231.24	97.8136	2231.24	96.3165	1980.54	7.12034
2232.2	97.6518	2232.2	96.397	1981.5	7.12131
2233.16	97.6334	2233.16	96.3533	1982.46	7.12169
2234.13	97.7429	2234.13	96.1878	1983.43	7.12148
2235.09	97.9171	2235.09	95.9472	1984.39	7.12086
2236.06	98.0783	2236.06	95.702	1985.36	7.11996
2237.02	98.1701	2237.02	95.5141	1986.32	7.11886
2237.99	98.1786	2237.99	95.4115	1987.29	7.11781
2238.95	98.1318	2238.95	95.3863	1988.25	7.11733
2239.91	98.0769	2239.91	95.4115	1989.21	7.11811
2240.88	98.0524	2240.88	95.4618	1990.18	7.12048
2241.84	98.0682	2241.84	95.5243	1991.14	7.12385
2242.81	98.1064	2242.81	95.5942	1992.11	7.1268
2243.77	98.1395	2243.77	95.6646	1993.07	7.12784
2244.74	98.1506	2244.74	95.7229	1994.03	7.12637
2245.7	98.1424	2245.7	95.7568	1995	7.12314
2246.66	98.1288	2246.66	95.7635	1995.96	7.11977
2247.63	98.1196	2247.63	95.7524	1996.93	7.1178
2248.59	98.1102	2248.59	95.7394	1997.89	7.11788
2249.56	98.0867	2249.56	95.7357	1998.86	7.11949
2250.52	98.0406	2250.52	95.7426	1999.82	7.12137
2251.49	97.9816	2251.49	95.7533	2000.78	7.12235
2252.45	97.9354	2252.45	95.7605	2001.75	7.12202
2253.41	97.9278	2253.41	95.7633	2002.71	7.12078
2254.38	97.9648	2254.38	95.7681	2003.68	7.11942
2255.34	98.0239	2255.34	95.7837	2004.64	7.11858
2256.31	98.0633	2256.31	95.8137	2005.61	7.11842
2257.27	98.0443	2257.27	95.8523	2006.57	7.11867
2258.23	97.952	2258.23	95.885	2007.53	7.11882
2259.2	97.8028	2259.2	95.895	2008.5	7.11841
2260.16	97.6369	2260.16	95.8721	2009.46	7.11719
2261.13	97.5012	2261.13	95.8184	2010.43	7.11526
2262.09	97.4324	2262.09	95.7479	2011.39	7.11306
2263.06	97.4442	2263.06	95.6798	2012.36	7.11128
2264.02	97.5246	2264.02	95.6287	2013.32	7.1106
2264.98	97.6425	2264.98	95.6001	2014.28	7.11137
2265.95	97.762	2265.95	95.5916	2015.25	7.11336
2266.91	97.8594	2266.91	95.5973	2016.21	7.11581
2267.88	97.9337	2267.88	95.6113	2017.18	7.11777
2268.84	98.0037	2268.84	95.6251	2018.14	7.11859
2269.81	98.091	2269.81	95.6256	2019.1	7.1182
2270.77	98.1985	2270.77	95.5978	2020.07	7.11703
2271.73	98.2984	2271.73	95.535	2021.03	7.11568
2272.7	98.3403	2272.7	95.4496	2022	7.11455
2273.66	98.2786	2273.66	95.3746	2022.96	7.11379
2274.63	98.1042	2274.63	95.3487	2023.93	7.11337
2275.59	97.8584	2275.59	95.3953	2024.89	7.11328
2276.56	97.6191	2276.56	95.5054	2025.85	7.1135
2277.52	97.4655	2277.52	95.639	2026.82	7.11398
2278.48	97.4415	2278.48	95.7441	2027.78	7.11456
2279.45	97.5392	2279.45	95.7824	2028.75	7.11494
2280.41	97.7074	2280.41	95.7457	2029.71	7.11492
2281.38	97.8802	2281.38	95.655	2030.68	7.11445
2282.34	98.0067	2282.34	95.5449	2031.64	7.11377
2283.3	98.0663	2283.3	95.4472	2032.6	7.11317
2284.27	98.0667	2284.27	95.382	2033.57	7.11283
2285.23	98.0301	2285.23	95.3564	2034.53	7.11272
2286.2	97.9789	2286.2	95.3676	2035.5	7.11264
2287.16	97.9285	2287.16	95.4034	2036.46	7.11244
2288.13	97.887	2288.13	95.4436	2037.43	7.11217
2289.09	97.857	2289.09	95.4639	2038.39	7.11208
2290.05	97.8382	2290.05	95.4457	2039.35	7.11245
2291.02	97.8277	2291.02	95.3878	2040.32	7.1134
2291.98	97.8205	2291.98	95.3125	2041.28	7.11476
2292.95	97.8098	2292.95	95.2586	2042.25	7.11614
2293.91	97.7887	2293.91	95.2633	2043.21	7.11714
2294.88	97.7518	2294.88	95.3408	2044.17	7.11754
2295.84	97.6969	2295.84	95.4722	2045.14	7.11731
2296.8	97.6271	2296.8	95.6141	2046.1	7.11665
2297.77	97.5533	2297.77	95.7203	2047.07	7.11582
2298.73	97.4943	2298.73	95.7658	2048.03	7.11508
2299.7	97.4718	2299.7	95.7561	2049	7.11466
2300.66	97.4997	2300.66	95.7189	2049.96	7.11468
2301.63	97.5728	2301.63	95.6846	2050.92	7.11514
2302.59	97.663	2302.59	95.6698	2051.89	7.11588
2303.55	97.7282	2303.55	95.6743	2052.85	7.11669
2304.52	97.7309	2304.52	95.6898	2053.82	7.11737
2305.48	97.6576	2305.48	95.7107	2054.78	7.11785
2306.45	97.5289	2306.45	95.7381	2055.75	7.11816
2307.41	97.3934	2307.41	95.7746	2056.71	7.11839
2308.38	97.3074	2308.38	95.8165	2057.67	7.11855
2309.34	97.3087	2309.34	95.851	2058.64	7.1186
2310.3	97.3991	2310.3	95.8632	2059.6	7.1185
2311.27	97.5453	2311.27	95.8465	2060.57	7.11832
2312.23	97.6958	2312.23	95.8085	2061.53	7.11824
2313.2	97.8024	2313.2	95.7646	2062.5	7.1185
2314.16	97.8355	2314.16	95.7276	2063.46	7.11918
2315.12	97.7882	2315.12	95.7007	2064.42	7.12017
2316.09	97.6746	2316.09	95.68	2065.39	7.12119
2317.05	97.5258	2317.05	95.6622	2066.35	7.12196
2318.02	97.3868	2318.02	95.6513	2067.32	7.12236
2318.98	97.3061	2318.98	95.658	2068.28	7.12247
2319.95	97.3189	2319.95	95.6925	2069.25	7.12248
2320.91	97.426	2320.91	95.7561	2070.21	7.12249
2321.87	97.5862	2321.87	95.8382	2071.17	7.12252
2322.84	97.7333	2322.84	95.9246	2072.14	7.12244
2323.8	97.81	2323.8	96.0102	2073.1	7.12218
2324.77	97.7953	2324.77	96.1048	2074.07	7.12174
2325.73	97.7079	2325.73	96.2275	2075.03	7.12127
2326.7	97.5914	2326.7	96.3921	2075.99	7.12096
2327.66	97.4938	2327.66	96.5914	2076.96	7.12095
2328.62	97.4496	2328.62	96.79	2077.92	7.12126
2329.59	97.469	2329.59	96.9352	2078.89	7.12184
2330.55	97.536	2330.55	96.9898	2079.85	7.12264
2331.52	97.6198	2331.52	96.9639	2080.82	7.12359
2332.48	97.6915	2332.48	96.9164	2081.78	7.12466
2333.45	97.7358	2333.45	96.917	2082.74	7.12572
2334.41	97.7528	2334.41	96.9962	2083.71	7.12659
2335.37	97.7531	2335.37	97.1199	2084.67	7.12707
2336.34	97.7544	2336.34	97.2063	2085.64	7.12709
2337.3	97.7773	2337.3	97.1769	2086.6	7.12678
2338.27	97.8368	2338.27	97.0127	2087.57	7.12646
2339.23	97.9295	2339.23	96.7715	2088.53	7.12639
2340.19	98.0216	2340.19	96.5505	2089.49	7.12666
2341.16	98.0524	2341.16	96.4202	2090.46	7.1271
2342.12	97.9653	2342.12	96.3793	2091.42	7.12744
2343.09	97.7668	2343.09	96.3586	2092.39	7.12754
2344.05	97.5528	2344.05	96.2862	2093.35	7.12749
2345.02	97.4344	2345.02	96.1539	2094.32	7.12755
2345.98	97.4458	2345.98	96.0031	2095.28	7.12793
2346.94	97.5484	2346.94	95.8697	2096.24	7.1286
2347.91	97.6862	2347.91	95.7669	2097.21	7.12929
2348.87	97.8163	2348.87	95.6969	2098.17	7.12971
2349.84	97.9135	2349.84	95.6644	2099.14	7.12975
2350.8	97.9677	2350.8	95.6809	2100.1	7.12955
2351.77	97.9821	2351.77	95.7599	2101.06	7.12937
2352.73	97.9692	2352.73	95.8995	2102.03	7.12938
2353.69	97.9384	2353.69	96.0597	2102.99	7.12955
2354.66	97.8775	2354.66	96.1746	2103.96	7.1297
2355.62	97.7599	2355.62	96.226	2104.92	7.12966
2356.59	97.5969	2356.59	96.3026	2105.89	7.12938
2357.55	97.4832	2357.55	96.5385	2106.85	7.12895
2358.52	97.562	2358.52	96.972	2107.81	7.12851
2359.48	97.902	2359.48	97.4611	2108.78	7.12823
2360.44	98.387	2360.44	97.773	2109.74	7.12827
2361.41	98.7634	2361.41	97.7878	2110.71	7.12876
2362.37	98.8215	2362.37	97.5866	2111.67	7.12977
2363.34	98.5308	2363.34	97.343	2112.64	7.13118
2364.3	98.03	2364.3	97.168	2113.6	7.13268
2365.26	97.5177	2365.26	97.0545	2114.56	7.13379
2366.23	97.1396	2366.23	96.9379	2115.53	7.13413
2367.19	96.9474	2367.19	96.7831	2116.49	7.13359
2368.16	96.925	2368.16	96.6114	2117.46	7.13245
2369.12	97.0271	2369.12	96.4628	2118.42	7.1312
2370.09	97.2	2370.09	96.354	2119.39	7.13033
2371.05	97.3907	2371.05	96.2718	2120.35	7.13012
2372.01	97.5555	2372.01	96.1953	2121.31	7.13054
2372.98	97.6693	2372.98	96.117	2122.28	7.13137
2373.94	97.7271	2373.94	96.0443	2123.24	7.13231
2374.91	97.7382	2374.91	95.9866	2124.21	7.13311
2375.87	97.7157	2375.87	95.9451	2125.17	7.1336
2376.84	97.6723	2376.84	95.9122	2126.13	7.13368
2377.8	97.6214	2377.8	95.8793	2127.1	7.13341
2378.76	97.5789	2378.76	95.8427	2128.06	7.133
2379.73	97.5621	2379.73	95.8044	2129.03	7.13281
2380.69	97.5825	2380.69	95.7669	2129.99	7.13318
2381.66	97.6396	2381.66	95.7296	2130.96	7.13418
2382.62	97.7191	2382.62	95.689	2131.92	7.13555
2383.59	97.7987	2383.59	95.6425	2132.88	7.13678
2384.55	97.8582	2384.55	95.5923	2133.85	7.13736
2385.51	97.8886	2385.51	95.5461	2134.81	7.13715
2386.48	97.8954	2386.48	95.5144	2135.78	7.13644
2387.44	97.8938	2387.44	95.5057	2136.74	7.13572
2388.41	97.9005	2388.41	95.5223	2137.71	7.13535
2389.37	97.9254	2389.37	95.559	2138.67	7.1353
2390.33	97.9677	2390.33	95.6045	2139.63	7.13523
2391.3	98.018	2391.3	95.6456	2140.6	7.1348
2392.26	98.0639	2392.26	95.6712	2141.56	7.13408
2393.23	98.0954	2393.23	95.6765	2142.53	7.13354
2394.19	98.1075	2394.19	95.6647	2143.49	7.13378
2395.16	98.101	2395.16	95.6456	2144.46	7.13509
2396.12	98.0804	2396.12	95.6309	2145.42	7.13711
2397.08	98.052	2397.08	95.6273	2146.38	7.13904
2398.05	98.0223	2398.05	95.6316	2147.35	7.14004
2399.01	97.9964	2399.01	95.6314	2148.31	7.13975
2399.98	97.9781	2399.98	95.6115	2149.28	7.13843
2400.94	97.9692	2400.94	95.5651	2150.24	7.13677
2401.91	97.9695	2401.91	95.5004	2151.2	7.13539
2402.87	97.9765	2402.87	95.4404	2152.17	7.1346
2403.83	97.986	2403.83	95.4128	2153.13	7.13428
2404.8	97.993	2404.8	95.4362	2154.1	7.13417
2405.76	97.9947	2405.76	95.509	2155.06	7.1341
2406.73	97.9924	2406.73	95.608	2156.03	7.134
2407.69	97.9917	2407.69	95.6974	2156.99	7.13387
2408.66	97.999	2408.66	95.7441	2157.95	7.13366
2409.62	98.016	2409.62	95.7323	2158.92	7.1333
2410.58	98.0372	2410.58	95.6694	2159.88	7.13284
2411.55	98.0509	2411.55	95.5819	2160.85	7.13254
2412.51	98.0458	2412.51	95.5032	2161.81	7.13262
2413.48	98.0171	2413.48	95.4599	2162.78	7.13301
2414.44	97.9699	2414.44	95.4632	2163.74	7.13313
2415.4	97.9172	2415.4	95.507	2164.7	7.13213
2416.37	97.8741	2416.37	95.5729	2165.67	7.1294
2417.33	97.8532	2417.33	95.6376	2166.63	7.1252
2418.3	97.8609	2418.3	95.6799	2167.6	7.12077
2419.26	97.8976	2419.26	95.6849	2168.56	7.11782
2420.23	97.9575	2420.23	95.648	2169.53	7.1177
2421.19	98.0289	2421.19	95.5764	2170.49	7.12066
2422.15	98.0939	2422.15	95.4896	2171.45	7.12569
2423.12	98.132	2423.12	95.4143	2172.42	7.13115
2424.08	98.1267	2424.08	95.3751	2173.38	7.13549
2425.05	98.074	2425.05	95.383	2174.35	7.13797
2426.01	97.988	2426.01	95.4296	2175.31	7.13865
2426.98	97.8989	2426.98	95.4896	2176.27	7.1381
2427.94	97.8435	2427.94	95.5327	2177.24	7.13693
2428.9	97.8504	2428.9	95.539	2178.2	7.13556
2429.87	97.9261	2429.87	95.5083	2179.17	7.13424
2430.83	98.05	2430.83	95.459	2180.13	7.1332
2431.8	98.1802	2431.8	95.4179	2181.1	7.13272
2432.76	98.2709	2432.76	95.4063	2182.06	7.13302
2433.73	98.2925	2433.73	95.4299	2183.02	7.13411
2434.69	98.2465	2434.69	95.4766	2183.99	7.13569
2435.65	98.164	2435.65	95.5229	2184.95	7.13731
2436.62	98.0891	2436.62	95.5441	2185.92	7.1385
2437.58	98.0541	2437.58	95.5263	2186.88	7.13895
2438.55	98.0627	2438.55	95.4731	2187.85	7.13856
2439.51	98.0892	2439.51	95.4053	2188.81	7.1374
2440.47	98.0972	2440.47	95.3518	2189.77	7.13568
2441.44	98.0649	2441.44	95.3357	2190.74	7.13369
2442.4	97.999	2442.4	95.3612	2191.7	7.13186
2443.37	97.9292	2443.37	95.411	2192.67	7.13061
2444.33	97.8856	2444.33	95.4558	2193.63	7.13025
2445.3	97.8764	2445.3	95.4726	2194.6	7.13087
2446.26	97.8829	2446.26	95.4586	2195.56	7.13225
2447.22	97.8759	2447.22	95.4313	2196.52	7.13399
2448.19	97.8389	2448.19	95.4142	2197.49	7.13563
2449.15	97.7827	2449.15	95.4182	2198.45	7.13684
2450.12	97.7383	2450.12	95.4329	2199.42	7.13746
2451.08	97.7339	2451.08	95.437	2200.38	7.13759
2452.05	97.7754	2452.05	95.4172	2201.34	7.13744
2453.01	97.8425	2453.01	95.3831	2202.31	7.13727
2453.97	97.9048	2453.97	95.362	2203.27	7.13727
2454.94	97.9424	2454.94	95.3781	2204.24	7.13746
2455.9	97.9565	2455.9	95.4308	2205.2	7.1377
2456.87	97.9633	2456.87	95.491	2206.17	7.13779
2457.83	97.9774	2457.83	95.5183	2207.13	7.1376
2458.8	98.0001	2458.8	95.4892	2208.09	7.1372
2459.76	98.0194	2459.76	95.4136	2209.06	7.13677
2460.72	98.0226	2460.72	95.3294	2210.02	7.13658
2461.69	98.0077	2461.69	95.2783	2210.99	7.13675
2462.65	97.9866	2462.65	95.2805	2211.95	7.13719
2463.62	97.9765	2463.62	95.3261	2212.92	7.13766
2464.58	97.987	2464.58	95.3841	2213.88	7.13789
2465.54	98.0132	2465.54	95.4229	2214.84	7.13772
2466.51	98.0397	2466.51	95.4261	2215.81	7.1372
2467.47	98.0516	2467.47	95.3966	2216.77	7.13648
2468.44	98.0461	2468.44	95.3502	2217.74	7.13577
2469.4	98.0347	2469.4	95.306	2218.7	7.13528
2470.37	98.0356	2470.37	95.2784	2219.67	7.13519
2471.33	98.0603	2471.33	95.2744	2220.63	7.13558
2472.29	98.1036	2472.29	95.2927	2221.59	7.13641
2473.26	98.1448	2473.26	95.325	2222.56	7.13747
2474.22	98.159	2474.22	95.3594	2223.52	7.13847
2475.19	98.1335	2475.19	95.3862	2224.49	7.13914
2476.15	98.0766	2476.15	95.4021	2225.45	7.13939
2477.12	98.0139	2477.12	95.4109	2226.41	7.13942
2478.08	97.9729	2478.08	95.4185	2227.38	7.13952
2479.04	97.9671	2479.04	95.4264	2228.34	7.13991
2480.01	97.989	2480.01	95.4282	2229.31	7.14052
2480.97	98.0174	2480.97	95.4134	2230.27	7.14101
2481.94	98.0325	2481.94	95.3755	2231.24	7.14098
2482.9	98.0283	2482.9	95.3197	2232.2	7.1402
2483.87	98.014	2483.87	95.2632	2233.16	7.13882
2484.83	98.0045	2484.83	95.2289	2234.13	7.13725
2485.79	98.0084	2485.79	95.2335	2235.09	7.13591
2486.76	98.021	2486.76	95.2796	2236.06	7.13504
2487.72	98.0287	2487.72	95.3521	2237.02	7.13453
2488.69	98.0187	2488.69	95.4239	2237.99	7.1341
2489.65	97.9879	2489.65	95.466	2238.95	7.13349
2490.61	97.9459	2490.61	95.4607	2239.91	7.13267
2491.58	97.9084	2491.58	95.4099	2240.88	7.13189
2492.54	97.8886	2492.54	95.3352	2241.84	7.13152
2493.51	97.8893	2493.51	95.2679	2242.81	7.13181
2494.47	97.902	2494.47	95.2337	2243.77	7.13274
2495.44	97.9118	2495.44	95.2396	2244.74	7.13394
2496.4	97.9073	2496.4	95.2721	2245.7	7.13487
2497.36	97.8875	2497.36	95.3067	2246.66	7.13507
2498.33	97.8647	2498.33	95.3241	2247.63	7.13439
2499.29	97.8582	2499.29	95.3203	2248.59	7.13309
2500.26	97.8828	2500.26	95.3051	2249.56	7.13166
2501.22	97.9388	2501.22	95.2896	2250.52	7.13061
2502.19	98.0098	2502.19	95.2753	2251.49	7.13018
2503.15	98.0694	2503.15	95.2519	2252.45	7.13028
2504.11	98.0965	2504.11	95.2098	2253.41	7.13056
2505.08	98.0861	2505.08	95.1529	2254.38	7.13065
2506.04	98.0521	2506.04	95.1038	2255.34	7.13039
2507.01	98.0181	2507.01	95.0921	2256.31	7.12983
2507.97	98.004	2507.97	95.1342	2257.27	7.12921
2508.94	98.0154	2508.94	95.2188	2258.23	7.12875
2509.9	98.0434	2509.9	95.3102	2259.2	7.12854
2510.86	98.0723	2510.86	95.3666	2260.16	7.12854
2511.83	98.089	2511.83	95.3632	2261.13	7.1286
2512.79	98.0874	2512.79	95.3043	2262.09	7.1286
2513.76	98.0671	2513.76	95.2184	2263.06	7.12848
2514.72	98.028	2514.72	95.1414	2264.02	7.12827
2515.69	97.9694	2515.69	95.1004	2264.98	7.12803
2516.65	97.8927	2516.65	95.1053	2265.95	7.12785
2517.61	97.8073	2517.61	95.1499	2266.91	7.12776
2518.58	97.7325	2518.58	95.217	2267.88	7.12776
2519.54	97.6906	2519.54	95.2855	2268.84	7.12778
2520.51	97.6957	2520.51	95.3354	2269.81	7.12775
2521.47	97.7434	2521.47	95.3527	2270.77	7.12767
2522.43	97.8099	2522.43	95.3327	2271.73	7.12761
2523.4	97.8625	2523.4	95.2815	2272.7	7.12768
2524.36	97.8766	2524.36	95.213	2273.66	7.12793
2525.33	97.8487	2525.33	95.1441	2274.63	7.12835
2526.29	97.7981	2526.29	95.0893	2275.59	7.12891
2527.26	97.7559	2527.26	95.0588	2276.56	7.12964
2528.22	97.7484	2528.22	95.0585	2277.52	7.1307
2529.18	97.7845	2529.18	95.0897	2278.48	7.13221
2530.15	97.8536	2530.15	95.1474	2279.45	7.13403
2531.11	97.9339	2531.11	95.2193	2280.41	7.1357
2532.08	98.0043	2532.08	95.2863	2281.38	7.1365
2533.04	98.0532	2533.04	95.3293	2282.34	7.13579
2534.01	98.0781	2534.01	95.3371	2283.3	7.13333
2534.97	98.0803	2534.97	95.3121	2284.27	7.1295
2535.93	98.06	2535.93	95.2692	2285.23	7.12507
2536.9	98.0154	2536.9	95.2284	2286.2	7.12089
2537.86	97.9487	2537.86	95.2053	2287.16	7.11751
2538.83	97.8712	2538.83	95.204	2288.13	7.11499
2539.79	97.8039	2539.79	95.2173	2289.09	7.11307
2540.76	97.7697	2540.76	95.2325	2290.05	7.1114
2541.72	97.7816	2541.72	95.2397	2291.02	7.10971
2542.68	97.8343	2542.68	95.2373	2291.98	7.1079
2543.65	97.9047	2543.65	95.2319	2292.95	7.10585
2544.61	97.9632	2544.61	95.2323	2293.91	7.10341
2545.58	97.9882	2545.58	95.2425	2294.88	7.10041
2546.54	97.9759	2546.54	95.2578	2295.84	7.09684
2547.5	97.9398	2547.5	95.2683	2296.8	7.09291
2548.47	97.9	2548.47	95.2662	2297.77	7.08899
2549.43	97.8723	2549.43	95.2523	2298.73	7.08538
2550.4	97.8615	2550.4	95.2355	2299.7	7.08207
2551.36	97.8646	2551.36	95.226	2300.66	7.07865
2552.33	97.8775	2552.33	95.226	2301.63	7.07448
2553.29	97.9005	2553.29	95.2269	2302.59	7.069
2554.25	97.9357	2554.25	95.2149	2303.55	7.06205
2555.22	97.9813	2555.22	95.1816	2304.52	7.05401
2556.18	98.0262	2556.18	95.1311	2305.48	7.04574
2557.15	98.0517	2557.15	95.0785	2306.45	7.03831
2558.11	98.0408	2558.11	95.0397	2307.41	7.03258
2559.08	97.9894	2559.08	95.0217	2308.38	7.02883
2560.04	97.9109	2560.04	95.0204	2309.34	7.02648
2561	97.8316	2561	95.0258	2310.3	7.02414
2561.97	97.7783	2561.97	95.0326	2311.27	7.02014
2562.93	97.7661	2562.93	95.0443	2312.23	7.01312
2563.9	97.7919	2563.9	95.0706	2313.2	7.00271
2564.86	97.8386	2564.86	95.1179	2314.16	6.98967
2565.83	97.8849	2565.83	95.1818	2315.12	6.97568
2566.79	97.9153	2566.79	95.2465	2316.09	6.96285
2567.75	97.9261	2567.75	95.2915	2317.05	6.95308
2568.72	97.9238	2568.72	95.3019	2318.02	6.94743
2569.68	97.9187	2569.68	95.2754	2318.98	6.9456
2570.65	97.9184	2570.65	95.2216	2319.95	6.94584
2571.61	97.9237	2571.61	95.1572	2320.91	6.94541
2572.57	97.9298	2572.57	95.0977	2321.87	6.94172
2573.54	97.9303	2573.54	95.053	2322.84	6.93339
2574.5	97.9227	2574.5	95.0254	2323.8	6.92073
[truncated: 1,739 more rows]

## Sheet: Figure 5
Composition	Burning Time	Error	Burning Rate	Error
	sec		mm/min
Flax/VE	230	10.265	19.5654	0.7524
5M-Flax/VE	246	4.16333	18.2712	0.3066
10M-Flax/VE	307	3.60555	14.6592	0.1728

## Sheet: Figure 6
Temperature	HRR	Temperature	HRR	Temperature	HRR
°C	W/g	°C	W/g	°C	W/g
	Flax/VE		5M-Flax/VE		10M-Flax/VE
109.881	0.769501	105.508	0.73062	107.088	0.04828
112.39	0.850704	107.843	0.6174	109.442	0.00913
114.899	0.850704	110.355	0.6174	111.954	0.51069
117.407	0.850704	112.868	0.6174	114.467	0.61878
119.916	0.850704	115.38	0.6174	116.979	0.61878
122.425	0.850704	117.892	0.6174	119.491	0.61878
125.037	0.448746	120.404	0.6174	122.004	0.61878
127.443	0.833303	122.917	0.6174	124.516	0.61878
129.952	1.34373	125.429	0.54019	127.028	0.61878
132.46	1.87735	127.941	0.33432	129.541	0.61878
134.969	2.38777	130.454	0.1336	132.053	0.63936
137.478	2.9214	132.912	0.0162	134.565	0.84523
139.987	3.31581	135.478	0.44755	137.078	1.03052
142.496	3.33901	137.991	0.35491	139.59	1.19521
145.004	3.33901	140.68	0.11416	142.103	1.35991
147.513	3.33901	143.015	0.288	144.615	1.5246
150.022	3.33901	145.527	0.72033	147.127	1.75106
152.531	3.33901	148.04	1.13207	149.64	1.75106
155.04	3.33901	150.552	1.54381	152.152	1.75106
157.549	3.47822	153.064	1.74968	154.664	1.75106
160.057	3.71023	155.577	1.74968	157.177	1.75106
162.566	3.94224	158.089	1.74968	159.689	1.75106
165.075	4.17425	160.601	1.74968	162.201	1.50402
167.584	4.40626	163.114	1.74968	164.714	1.19521
170.093	4.63827	165.626	1.74968	167.226	0.86582
172.601	4.89348	168.138	1.74968	169.738	0.54157
175.11	5.14869	170.65	1.74968	172.251	0.25336
177.619	5.4039	173.163	1.74968	174.763	0.10177
180.128	5.65912	175.675	1.74968	177.061	0.06059
182.637	5.91433	178.187	1.74968	179.842	0.14417
185.145	6.16954	180.7	1.74968	182.3	0.12469
187.654	6.42475	183.212	1.74968	184.813	0.51584
190.163	6.67996	185.724	1.74968	187.325	0.90699
192.672	6.91197	188.237	1.74968	189.837	1.25697
195.181	6.77277	190.749	1.74968	192.35	1.64813
197.69	6.65676	193.261	1.74968	194.862	1.87458
200.198	6.51755	195.774	1.74968	197.374	1.9981
202.707	6.33195	198.286	1.70851	199.887	2.20397
205.216	6.12314	200.798	1.50264	202.399	2.34808
207.725	6.01873	203.31	1.29677	204.912	2.4716
210.234	5.94913	205.823	1.07031	207.424	2.65689
212.742	5.82732	208.335	0.86444	209.936	2.82158
215.251	5.75772	210.847	0.65857	212.449	2.75982
217.76	5.63591	213.36	0.74092	214.961	2.51278
220.269	5.63591	215.872	0.88503	217.473	2.24515
222.778	5.63591	218.384	1.07031	219.986	1.9981
225.287	5.63591	220.897	1.25559	222.498	1.70989
227.795	5.63591	223.409	1.37912	225.01	1.46284
230.304	5.63591	225.921	1.52323	227.523	1.19521
232.813	5.63591	228.433	1.74968	230.035	0.94817
235.322	5.63591	230.946	1.74968	232.547	0.70112
237.831	5.63591	233.458	1.74968	235.06	0.96875
240.339	5.63591	235.97	1.74968	237.572	1.44226
242.848	5.63591	238.483	1.74968	240.085	1.89517
245.357	5.63591	240.995	1.81145	242.597	2.36867
247.866	5.63591	243.507	2.05849	245.109	2.84217
250.375	5.63591	246.02	2.28495	247.622	3.29508
252.883	5.63591	248.532	2.5114	250.134	3.76859
255.392	5.63591	251.044	2.75845	252.646	4.01563
257.901	5.63591	253.556	2.88197	255.159	4.01563
260.41	5.79832	256.069	2.88197	257.671	4.01563
262.919	6.03033	258.581	2.88197	260.183	4.01563
265.428	6.28554	261.093	2.88197	262.696	4.01563
267.936	6.54075	263.606	2.88197	265.208	4.01563
270.445	6.77277	266.118	2.88197	267.72	4.01563
272.954	7.20778	268.63	2.96432	270.233	4.2215
275.463	7.87481	271.143	3.29371	272.745	4.5303
277.972	8.50124	273.655	3.66428	275.258	4.79793
280.48	9.22627	276.167	4.01426	277.77	5.08615
282.989	10.2413	278.68	4.36424	280.282	5.39496
285.498	11.3492	281.192	4.73481	282.795	5.68318
288.007	12.4222	283.704	5.11567	285.307	5.95081
290.516	13.9187	286.216	5.7796	287.819	6.25961
293.025	16.5462	288.729	6.53617	290.332	6.63018
295.533	19.3013	291.241	7.2979	292.844	7.00074
298.042	20.7166	293.753	8.04418	295.356	7.37131
300.551	21.3372	296.266	8.80075	297.869	7.74187
303.06	21.923	298.778	9.52645	300.381	8.13303
305.569	22.4799	301.29	10.1955	302.893	8.7352
308.077	23.0773	303.803	10.8697	305.406	9.55868
310.586	23.8371	306.315	11.5491	307.918	10.3976
313.095	25.7222	308.827	12.2079	310.431	11.1748
315.604	27.9031	311.339	12.8718	312.943	11.9828
318.113	30.084	313.852	13.5461	315.455	12.8114
320.621	31.9865	316.364	14.21	317.968	13.6349
323.13	33.4249	318.876	14.9306	320.48	14.1238
325.639	34.8402	321.389	16.1709	322.992	14.3709
328.148	36.3599	323.901	17.7098	325.505	14.6179
330.657	37.9085	326.413	19.1869	328.017	14.865
333.166	39.4456	328.926	20.2317	330.529	15.0451
335.674	41.1335	331.438	21.1067	333.042	14.4995
338.183	43.0012	333.95	21.961	335.554	13.8819
340.692	44.8804	336.462	22.8823	338.067	13.2798
343.201	46.7423	338.975	24.1124	340.435	14.4118
345.71	48.6158	341.487	25.4711	342.508	17.2445
348.218	50.4951	343.999	26.8299	344.247	19.9376
350.727	52.3396	346.512	28.1732	344.005	17.2067
353.236	53.4996	349.024	28.6981	346.03	22.5436
355.745	54.2015	351.536	28.6981	347.837	25.139
358.254	54.9033	354.049	28.6981	350.172	27.2841
360.763	55.2803	356.561	28.6981	352.629	29.6942
363.271	54.9613	359.073	28.7599	355.022	32.1152
365.78	54.5669	361.586	29.1511	356.738	34.593
368.289	54.2305	364.098	29.9334	356.338	32.1529
370.597	53.717	366.501	32.8704	358.35	37.135
372.367	52.1632	366.115	29.9059	357.937	34.5307
374.474	51.4201	367.803	35.9637	360.134	39.75
376.245	49.9113	368.945	38.6937	359.65	37.1916
378.552	49.509	367.866	32.9442	361.763	42.3208
381.061	49.161	370.049	41.3165	361.363	39.7392
383.57	48.8362	369.008	35.6617	363.358	45.1384
386.079	49.0102	371.165	44.0281	362.962	42.4567
388.588	50.9243	370.15	38.3792	364.751	47.8728
391.053	52.9806	372.307	46.7456	366.132	50.5892
393.269	56.11	371.292	41.0967	367.287	53.2205
392.845	53.2541	373.449	49.6643	368.634	55.7799
394.274	59.6344	372.434	43.8142	369.956	58.429
395.187	62.6118	374.528	52.5555	371.133	61.2841
394.517	56.3591	373.576	46.6449	370.042	55.7044
396.099	65.5127	375.532	54.946	371.798	64.5292
395.43	59.2941	375.175	50.7778	372.483	67.6005
397.055	68.4019	376.17	57.7332	371.184	58.1954
396.342	62.229	376.855	60.2405	373.168	70.6435
397.923	71.3996	377.54	62.8447	372.44	61.1394
397.254	65.1639	376.659	54.7974	373.853	73.8139
398.811	74.9746	378.225	65.1983	373.125	64.1966
399.307	77.9883	377.344	57.2884	374.519	76.6894
398.167	67.9713	378.958	67.8263	373.811	67.2537
399.941	81.7314	378.03	59.7794	375.188	79.9486
399.193	71.1614	379.567	70.8457	374.496	70.4241
400.618	85.7244	380.085	73.286	375.93	83.3636
401.061	88.7121	380.72	76.5625	375.067	73.1416
400.219	74.7344	379.4	64.5351	376.665	86.8156
401.709	92.1908	381.405	80.0726	377.122	89.5193
400.752	78.4349	380.428	68.4415	376.094	77.5575
402.202	95.2789	382.09	83.5827	377.757	92.793
401.246	81.5613	381.456	73.1121	376.742	80.5015
402.862	98.6266	382.775	87.2123	378.436	96.2827
403.569	102.233	382.217	77.1412	377.427	83.9738
402.386	88.3882	383.404	90.7042	378.879	98.9751
404.253	105.774	382.902	80.6513	379.527	102.088
403.184	92.7906	384.171	94.1129	378.493	89.305
405.034	109.16	383.397	83.5009	380.212	105.418
403.869	96.6187	384.747	97.811	379.064	92.5037
405.602	112.616	385.262	101.055	380.898	108.762
404.553	100.064	384.082	86.7845	380.091	98.2783
406.306	116.238	385.681	103.987	381.583	112.092
405.237	103.573	384.767	90.2946	380.777	101.675
406.897	120.297	386.18	107.208	382.268	115.462
407.29	124.912	386.594	110.296	381.462	105.072
406.149	108.422	385.414	93.9746	382.953	118.826
407.803	129.605	387.051	113.304	382.147	108.469
407.138	113.314	386.023	97.145	383.638	122.163
408.227	134.468	387.479	116.55	382.832	111.866
408.681	139.111	386.48	99.8625	384.323	125.7
407.632	116.525	387.981	119.677	383.517	115.149
409.235	143.454	387.051	103.316	385.002	129.062
408.506	121.991	388.415	123.188	384.203	118.433
409.919	147.289	388.623	126.532	385.734	132.134
409	126.415	387.508	106.373	385.002	122.283
409.388	130.549	388.859	129.094	386.419	135.391
410.603	151.035	389.16	132.201	385.687	125.68
409.855	135.666	388.079	110.053	387.058	138.814
411.306	155.041	389.316	135.228	386.258	128.397
410.369	140.005	389.544	137.7	387.803	141.838
410.597	142.876	388.421	112.771	386.943	131.681
412.008	158.858	389.662	140.836	388.428	145.155
411.167	146.959	388.878	115.771	387.743	135.417
412.629	162.595	390.302	143.841	389.164	148.564
412.858	166.185	389.495	120.017	388.428	138.361
413.046	170.554	390.749	146.652	389.735	152.615
411.965	150.979	389.792	123.188	389.958	156.387
413.283	175.6	391.206	149.387	390.247	159.573
413.502	180.568	390.287	127.943	388.999	141.758
413.676	184.696	390.134	125.226	390.461	163
412.649	154.679	391.733	151.64	390.628	166.457
414.253	187.996	390.515	131.567	390.933	169.703
413.334	158.699	392.19	154.406	389.798	145.155
414.588	191.967	390.972	136.737	391.161	173.175
415.151	195.562	390.82	134.058	391.353	176.005
414.132	163.037	391.276	140.361	390.643	149.367
414.36	166.77	392.576	157.017	391.834	179.297
415.531	199.609	391.505	142.889	392.277	183.026
414.588	171.651	392.989	159.817	391.283	153.421
414.816	176.851	392.19	146.739	392.696	186.696
415.956	203.851	393.454	162.863	391.74	159.563
415.044	182.178	393.91	166.079	391.511	156.251
416.447	208.708	392.875	150.476	391.968	163.724
415.728	188.661	394.311	169.32	393.191	190.113
416.923	213.903	393.332	153.193	392.425	169.584
417.35	218.759	394.839	172.065	392.196	166.668
416.299	192.514	393.789	156.137	393.734	193.511
416.641	196.428	395.326	175.258	392.805	174.745
417.835	223.699	394.474	159.647	392.653	171.877
417.097	200.213	395.692	178.534	394.182	196.369
418.395	227.596	394.931	163.044	393.281	179.152
417.477	203.616	396.113	181.92	394.638	199.052
418.851	230.521	395.387	166.63	393.719	182.709
418.009	209.422	396.556	185.703	395.095	201.708
417.781	206.168	397.075	189.464	394.138	185.747
419.307	233.486	396.301	172.065	395.552	204.251
418.465	214.633	397.481	193.478	394.652	189.739
418.237	211.91	396.758	175.575	396.009	206.76
419.764	236.391	397.971	197.041	394.937	192.711
418.921	220.12	397.215	178.934	396.566	209.454
418.807	217.525	398.585	199.844	395.394	195.428
420.22	239.355	397.728	183.199	396.895	212.38
419.264	223.203	399.23	202.648	395.851	198.146
420.676	242.398	398.242	186.652	397.379	214.921
419.606	226.33	398.585	189.936	396.308	200.637
421.202	245.106	399.969	205.576	398.027	218.034
420.062	229.52	399.042	194.031	396.764	203.128
421.588	248.219	400.595	208.607	397.221	205.506
420.518	232.455	399.841	198.938	398.712	221.364
422.062	251.076	401.293	211.458	397.792	208.619
420.974	235.39	400.526	201.995	399.398	224.708
422.522	254.048	401.97	214.257	398.249	211.11
421.658	239.218	401.211	204.939	398.591	214.224
422.898	257.721	402.711	217.152	400.083	228.038
423.335	261.812	402.794	220.386	399.277	217.621
422.571	245.088	402.979	225.525	400.768	231.408
423.782	265.856	402.97	222.557	399.962	221.018
423.027	248.661	402.125	209.242	401.453	234.772
424.253	269.843	403.233	230.902	400.647	224.415
424.664	273.987	403.153	227.868	402.138	238.249
423.939	254.02	403.368	235.244	401.332	227.812
425.503	276.898	403.866	238.978	402.893	241.563
424.395	257.848	404.389	242.557	402.017	231.095
424.851	261.974	403.153	213.205	403.516	245.093
426.433	279.848	404.809	246.338	402.817	234.775
425.307	266.228	403.952	216.828	404.269	247.999
425.764	270.099	405.275	249.618	403.502	237.832
427.345	282.715	404.219	219.847	404.954	250.716
426.22	272.906	404.447	223.659	404.149	241.21
426.676	276.606	405.688	254.59	405.639	253.434
428.257	285.777	406.065	251.929	404.758	244.683
427.588	279.414	404.751	232.34	406.324	256.151
429.103	288.547	404.637	228.943	405.443	247.513
428.501	282.476	404.523	227.358	407.01	258.869
430.084	291.657	405.962	260.455	406.129	250.231
430.938	295.38	405.97	257.515	407.695	261.441
430.439	287.9	404.98	236.152	406.814	252.948
431.884	298.867	406.176	265.985	408.342	264.036
432.378	331.349	405.836	263.025	407.499	255.666
432.378	327.521	406.405	271.41	409.052	266.921
432.378	324.714	406.502	268.649	409.366	270.412
432.378	321.906	405.437	239.511	408.184	258.044
432.378	319.099	406.579	275.987	409.567	274.712
432.378	316.292	405.95	243.578	409.794	279.195
432.378	313.484	407.081	280.383	410.144	283.603
432.378	310.677	407.526	284.788	408.869	261.214
432.378	307.87	406.464	246.607	410.275	287.091
432.378	305.063	406.807	250.23	409.897	264.724
432.454	302.539	408.05	288.892	410.996	290.144
431.237	291.281	407.264	254.816	410.605	267.849
432.264	295.237	407.492	260.449	411.731	293.324
433.67	334.565	407.264	257.703	410.971	272.197
433.442	300.192	407.721	266.196	411.21	276.387
434.811	337.406	407.492	263.365	412.416	296.655
433.898	328.457	409.078	291.999	411.382	280.123
433.86	325.097	407.949	271.942	411.496	283.067
433.86	322.289	407.721	269.253	411.762	286.162
433.86	319.482	408.234	277.377	413.145	300.033
433.86	316.675	407.949	274.914	412.295	289.634
433.86	313.867	408.691	281.566	413.856	303.385
433.86	311.06	409.992	295.17	412.98	293.031
433.86	308.253	409.091	285.709	414.479	306.76
433.86	305.445	410.905	298.34	413.666	296.428
433.746	303.786	409.548	288.728	415.193	309.782
436.052	339.984	410.347	291.672	414.465	299.599
437.096	343.065	411.819	301.51	416.064	312.676
438.067	346.378	411.261	294.842	415.036	303.222
439.019	349.927	412.691	304.813	416.977	315.62
439.644	352.851	412.174	298.013	415.835	306.449
438.422	342.642	413.616	307.814	417.891	318.564
440.546	356.001	414.25	311.207	418.906	321.408
439.334	346.024	412.974	301.297	419.817	324.275
441.622	358.759	414.376	314.819	420.485	326.87
440.817	351.766	414.679	318.198	419.261	318.055
441.729	355.594	414.843	321.748	421.17	329.369
443.325	361.528	415.09	325.293	420.175	321.225
445.15	364.319	413.887	304.693	421.855	331.901
447.099	366.812	415.288	328.751	420.974	323.943
446.518	363.761	415.836	331.755	422.54	334.408
448.739	369.987	414.915	307.864	421.66	326.32
448.343	366.951	416.843	334.573	423.274	336.79
450.132	372.882	415.669	311.646	422.345	328.925
451.704	375.857	415.943	315.865	423.911	339.39
451.308	372.821	416.171	319.187	423.372	332.548
453.106	378.916	416.399	322.47	424.644	341.984
454.259	382.136	417.757	337.744	425.527	344.679
455.109	385.624	416.628	325.792	425.428	340.021
454.273	378.819	416.856	329.094	426.886	347.448
456.021	388.942	418.671	340.914	426.684	344.437
455.413	382.136	417.656	332.661	428.256	350.332
456.934	392.26	419.543	344.21	428.055	347.381
456.326	385.454	418.569	335.831	429.641	353.3
457.846	395.526	420.497	347.354	430.567	351.117
457.238	388.772	419.483	339.002	431.742	353.342
458.821	398.86	421.409	350.06	433.293	351.365
458.15	392.09	420.054	340.813	435.396	350.681
459.731	402.751	420.853	344.154	436.383	348.204
459.176	395.216	422.756	352.413	436.523	345.247
461.286	399.794	421.652	346.248	436.945	342.747
461.932	401.862	424.138	355.14	437.272	339.811
463.745	399.175	423.936	352.476	437.713	337.417
465.17	394.84	425.497	357.571	437.876	334.455
464.992	391.092	426.867	360.176	438.199	331.991
464.992	388.285	428.238	362.862	438.332	329.113
464.992	385.477	429.608	365.667	438.656	326.207
464.897	382.572	430.99	368.634	438.561	323.603
465.238	379.673	430.788	365.837	438.466	321.055
465.677	376.7	432.36	371.265	437.761	348.4
465.791	398.789	432.158	368.554	438.86	318.551
466.133	373.502	433.73	374.123	438.789	315.78
466.654	370.415	433.643	371.045	438.694	313.261
466.835	367.57	436.041	375.23	439.018	309.867
467.355	364.29	438.553	375.919	438.218	344.777
467.273	361.093	439.434	372.647	439.444	306.475
467.273	358.286	439.562	369.781	438.561	341.946
467.273	355.478	439.79	367.299	439.944	302.901
467.273	352.671	439.767	340.527	439.132	337.19
467.273	349.864	439.695	337.046	439.589	333.341
467.273	347.056	439.695	334.555	440.652	299.098
467.273	344.249	439.695	332.064	440.696	268.563
467.273	341.442	439.695	329.573	440.616	265.074
467.273	338.634	439.695	327.082	440.616	262.583
467.273	335.827	439.695	324.591	440.616	260.092
467.273	333.02	439.695	322.1	440.616	257.601
467.178	330.148	439.695	319.609	440.616	255.11
466.475	395.28	439.695	317.118	440.616	252.619
466.475	392.472	439.695	314.627	440.616	250.128
466.475	389.665	439.695	312.136	440.718	247.878
466.475	386.858	439.6	309.562	439.855	329.566
466.475	384.05	440.019	364.733	440.822	294.735
467.547	327.087	439.981	345.059	440.899	275.184
466.589	381.115	439.941	307.158	440.743	271.719
467.634	323.842	440.247	362.138	440.083	325.113
468.029	320.511	440.176	349.633	440.045	322.131
467.045	377.798	440.476	359.524	441.005	290.314
468.171	316.603	440.404	354.055	441.109	281.41
467.501	374.225	440.393	303.926	441.041	278.603
468.676	312.055	440.558	357.043	440.992	245.694
468.87	308.07	440.851	300.104	440.312	317.942
468.299	368.482	440.266	376.707	440.274	314.998
469.407	304.835	441.408	296.682	440.388	312.205
469.662	282.953	440.837	372.914	441.37	285.988
468.756	365.037	441.737	293.61	441.53	243.202
468.756	362.23	442.071	290.276	440.731	308.204
468.756	359.422	441.18	369.007	442.067	240.24
468.756	356.615	441.34	342.557	441.187	305.26
468.756	353.808	441.18	339.115	442.295	217.225
468.756	351.001	441.18	336.624	442.12	213.573
468.756	348.193	441.18	334.133	441.606	301.788
468.756	345.386	441.18	331.642	442.558	237.25
468.756	342.579	441.18	329.151	442.455	223.566
468.756	339.771	441.18	326.66	442.415	220.424
468.756	336.964	441.18	324.169	442.486	210.658
468.756	334.157	441.18	321.678	442.444	207.616
468.756	331.349	441.18	319.187	442.348	205.1
469.721	301.251	441.18	316.696	442.763	230.586
469.926	288.581	441.18	314.205	442.672	227.071
469.383	285.028	441.18	311.714	442.813	202.396
469.877	279.222	441.408	366.29	442.577	199.58
469.687	276.245	441.568	347.313	443.058	234.205
468.984	327.776	441.408	308.203	442.957	196.561
470.113	294.152	442.479	286.916	442.9	193.524
469.706	290.686	441.637	363.572	442.215	297.221
470.01	273.406	441.796	352.068	442.139	267.819
469.212	324.841	441.865	360.855	442.101	264.724
470.425	297.94	441.865	304.58	442.101	262.233
470.333	270.481	441.979	302.429	442.101	259.742
470.143	267.493	442.906	283.44	442.101	257.251
469.44	321.651	442.131	357.458	442.101	254.76
470.466	264.827	441.979	355.76	442.101	252.269
469.668	318.461	443.421	279.946	442.101	249.778
469.782	315.441	442.55	299.145	443.146	191.117
470.694	261.716	443.648	276.952	442.329	293.597
471.036	258.468	443.578	274.132	442.489	277.27
470.922	255.32	443.578	271.641	442.329	273.669
470.922	252.512	443.578	269.15	442.329	271.291
470.922	249.705	443.578	266.659	442.596	290.238
470.922	246.898	443.578	264.168	442.718	283.067
470.922	244.09	443.578	261.677	442.444	280.803
470.922	241.283	443.578	259.186	442.444	246.608
470.922	238.476	443.578	256.695	443.651	188.61
470.922	235.668	443.578	254.204	443.553	165.838
470.922	232.861	443.483	251.636	442.786	286.464
470.922	230.054	443.847	248.632	443.843	185.415
470.827	227.212	443.235	293.71	443.881	170.025
470.124	312.081	444.303	245.008	443.875	161.913
471.15	224.553	443.578	290.313	442.9	243.89
470.466	308.635	444.706	241.455	444.118	173.794
471.313	221.353	444.035	286.765	444.073	158.765
471.661	217.136	445.24	237.807	444.332	182.075
470.922	304.552	444.491	283.142	444.324	177.405
471.915	212.218	445.676	234.216	443.357	241.173
472.158	208.975	445.062	279.443	444.56	155.859
471.378	300.639	445.062	276.952	443.86	217.983
471.302	286.432	445.062	274.461	443.7	214.224
471.15	283.88	445.062	271.97	445.042	180.227
471.15	281.073	445.062	269.479	444.662	152.539
471.264	278.01	445.062	266.988	443.928	237.776
472.306	205.266	445.062	264.497	443.966	223.434
471.53	292.812	445.062	262.006	443.814	221.018
471.378	290.26	445.062	259.515	443.928	210.601
471.492	274.31	445.062	257.024	443.928	208.11
472.604	201.255	445.062	254.533	443.928	205.619
472.519	197.827	445.062	252.042	445.09	149.231
472.519	195.02	446.147	230.812	444.195	229.548
472.519	192.213	445.405	248.192	444.157	226.566
472.519	189.405	446.612	228.037	444.195	202.298
472.519	186.598	445.862	244.493	444.157	199.278
472.519	183.791	446.745	225.026	444.385	235.058
472.519	180.983	446.319	241.097	444.385	232.85
472.424	178.095	447.308	221.615	444.423	195.504
471.759	296.811	446.775	237.624	445.37	145.983
471.721	270.226	447.756	217.88	445.696	141.898
472.733	174.665	447.232	234.152	444.842	191.239
471.949	266.143	448.197	214.041	445.108	164.781
473.098	171.096	448.359	210.683	446.131	137.094
472.177	262.059	447.803	230.755	445.299	187.049
473.218	167.648	448.903	207.162	445.413	184.785
472.405	257.976	448.26	227.132	445.413	170.49
472.405	255.169	448.374	224.867	445.184	168.254
472.405	252.361	449.36	203.127	446.344	133.623
472.405	249.554	449.583	199.091	445.641	174.141
472.405	246.747	448.831	221.319	445.527	161.686
472.405	243.939	450.038	196.196	445.641	159.195
472.405	241.132	449.288	217.243	446.65	130.916
472.405	238.325	450.049	192.801	445.87	177.199
472.405	235.517	450.658	188.984	446.801	128.232
472.405	232.71	449.859	212.978	446.098	154.817
472.405	229.903	449.973	210.713	446.098	179.803
472.633	225.819	451.031	184.534	446.326	151.571
473.688	164.258	451.05	181.056	447.226	125.213
472.861	221.991	450.43	206.977	447.788	121.201
473.852	160.593	451.398	177.063	446.783	148.552
473.089	218.418	451.343	173.461	446.897	145.947
473.203	215.228	451.248	170.942	447.126	143.23
474.272	157.016	451.626	167.164	447.24	140.626
474.431	153.634	451.572	163.579	448.219	117.883
473.545	211.272	451.476	161.11	448.399	115.071
473.659	208.082	450.772	203.127	447.582	137.795
473.887	204.509	452.002	157.782	447.811	135.078
474.865	150.742	451.705	154.703	448.915	112.334
474.001	201.319	451.001	200.636	448.039	132.36
474.001	198.512	452.028	152.113	449.085	109.453
474.001	195.704	452.352	149.683	448.268	129.643
474.001	192.897	452.162	146.928	449.567	106.601
474.001	190.09	451.343	198.145	448.724	126.133
474.001	187.283	451.572	194.899	448.839	123.868
474.001	184.475	452.58	144.758	450.008	103.18
474.001	181.668	452.39	141.965	449.41	120.471
474.001	178.861	451.8	192.031	450.452	99.6229
475.123	147.682	452.714	139.432	449.866	116.621
474.229	175.288	453.069	135.913	451.163	96.0337
475.351	144.939	452.143	188.407	450.323	112.772
474.571	170.885	453.266	133.057	451.446	92.9
475.833	141.43	453.075	130.274	451.351	90.2494
475.142	165.462	452.371	185.916	451.351	87.7584
475.256	162.229	453.494	127.773	451.351	85.2673
476.096	137.798	453.422	125.305	451.351	82.7763
475.712	157.359	452.599	183.425	451.351	80.3059
476.731	133.275	452.599	180.934	450.78	109.148
477.096	130.098	453.595	122.743	451.893	77.3594
476.282	151.936	452.828	178.104	451.237	105.865
477.308	126.739	452.828	175.613	452.305	73.8876
476.738	147.087	452.828	173.121	451.694	102.071
476.852	144.662	452.942	169.989	452.721	70.4241
477.801	122.788	453.951	120.281	452.188	98.4293
478.261	118.293	453.76	117.498	453.031	67.375
477.422	140.706	453.056	167.007	453.449	64.2744
478.418	114.182	453.056	164.516	452.836	94.7682
477.765	136.623	453.056	162.025	452.836	92.2772
478.835	110.807	454.127	114.561	452.836	89.7862
478.948	106.995	453.323	158.515	452.836	87.2952
479.133	103.436	453.285	155.458	452.836	84.8041
479.348	99.6033	454.343	111.14	452.836	82.3131
478.563	130.243	454.48	107.736	452.95	79.8221
479.67	95.1513	453.627	153.08	454.122	61.1847
478.905	126.074	453.741	149.796	453.521	76.312
479.722	91.557	453.97	145.607	454.549	57.9992
480.131	88.1489	453.97	143.116	453.978	72.6887
479.361	121.821	455.009	103.82	455.323	54.7797
479.817	117.099	454.236	139.493	454.434	69.2918
480.823	84.6951	455.212	99.8691	454.549	67.1405
480.159	113.526	455.495	96.1792	455.691	51.3532
480.273	110.251	454.541	136.549	455.082	63.6304
480.501	106.508	454.655	133.152	456.537	48.3312
480.729	102.425	454.655	130.661	455.805	60.0071
481.776	80.8594	454.921	127.037	456.93	45.3197
480.958	98.4265	455.923	92.1927	456.147	58.1954
481.186	94.4282	456.113	88.3398	457.616	42.5942
481.414	90.4299	455.226	123.867	456.718	54.9118
482.426	77.2147	455.34	120.583	457.175	52.3076
483.01	73.3307	455.34	118.092	458.491	39.471
482.212	85.0704	455.607	114.582	457.746	49.1372
483.708	69.7277	456.653	84.796	458.317	45.9668
483.01	80.987	455.911	110.449	459.467	36.3272
484.47	66.3634	456.139	106.807	459.002	43.2493
483.808	77.1589	457.153	81.7883	460.128	33.6006
485.091	63.0265	457.299	78.6451	460.807	30.8168
484.493	73.7135	456.482	103.825	459.916	39.626
485.761	59.5043	456.71	100.995	461.507	28.1069
485.177	70.2682	457.909	75.7447	460.715	36.682
486.523	56.0869	456.939	98.164	461.4	33.9646
485.861	66.9504	457.053	95.4843	462.834	25.636
487.129	52.5685	457.909	72.7253	462.086	31.2471
486.545	63.5051	457.396	92.5026	462.771	28.5296
487.871	48.9341	458.484	69.8644	464.262	23.1279
487.23	60.0597	457.624	89.6719	465.435	20.5281
488.575	45.5297	457.738	87.0676	466.568	18.063
487.914	56.4868	458.952	66.7713	467.973	15.7159
489.244	41.9752	459.383	63.9916	470.15	14.6635
488.598	52.9138	458.538	81.7459	470.923	12.6428
489.282	49.4684	459.672	60.874	473.081	11.9901
489.966	45.8955	458.994	78.1225	474.158	9.98439
491.137	39.3339	459.451	74.7257	476.475	9.1984
490.537	42.9606	459.565	72.5743	478.987	8.68888
493.16	38.1115	460.658	58.5258	481.499	8.22052
493.502	35.6522	460.136	69.4039	484.012	7.72129
495.326	33.5098	461.322	56.0081	486.524	7.41248
497.151	30.7423	460.821	64.0821	489.036	7.41248
499.016	27.8656	462.22	53.4669	491.549	7.41248
501.131	24.8342	461.164	61.3647	494.061	7.41248
503.537	23.2165	462.192	57.8546	496.573	7.30955
506.046	22.5553	463.114	50.8954	499.086	7.0625
508.555	21.9114	463.996	48.1395	501.598	6.81546
511.063	21.2154	463.448	53.8916	504.111	6.56842
513.572	20.5658	464.933	45.4065	506.623	6.32137
516.081	19.8987	464.362	50.9476	509.135	6.1155
518.59	19.2897	465.846	42.5404	511.648	5.99198
521.099	19.1621	466.82	39.7313	514.16	5.82728
523.607	19.1621	467.711	36.877	516.672	5.62141
526.116	19.1621	468.625	34.3256	519.185	5.47731
528.625	19.1621	468.016	39.8512	521.697	5.35378
531.134	19.1621	469.538	31.7742	524.209	5.18909
533.643	19.1621	468.929	37.3601	526.722	5.53907
536.151	19.1621	470.452	29.1775	529.234	5.95081
538.66	18.9301	469.843	34.6427	531.746	6.38313
541.169	18.8605	471.366	26.6411	534.259	6.79487
543.678	18.6517	470.756	32.1516	536.771	7.20661
546.187	18.5357	472.416	24.52	539.284	7.41248
548.696	18.3965	471.67	29.6606	541.796	7.41248
551.204	18.2109	474.254	22.5413	544.308	7.41248
553.713	17.9325	474.411	23.7727	546.821	7.41248
556.222	17.3756	476.377	20.1682	549.333	7.41248
558.731	16.8188	478.293	17.5876	551.845	7.24779
561.24	16.291	480.265	15.0064	554.358	7.00074
563.748	15.7516	482.578	13.5336	556.87	6.7537
566.257	15.1715	484.971	12.7733	559.382	6.48607
568.766	14.5103	487.429	12.105	561.895	6.23902
571.275	13.5939	489.941	11.3999	564.407	5.95081
573.784	12.7064	492.454	10.6845	566.92	5.68318
576.293	11.8074	494.966	9.97936	569.432	5.39496
578.801	11.2506	497.478	9.40292	571.944	5.14791
581.31	11.2506	499.991	9.16102	574.457	5.14791
583.819	11.2506	502.503	8.93457	576.969	5.14791
586.328	11.2506	505.015	8.70811	579.481	4.81852
588.837	11.2506	507.527	8.48165	581.994	4.40678
591.345	11.4362	510.04	8.25519	584.506	3.9899
593.854	11.8074	512.552	8.02874	587.018	3.44949
596.363	12.109	515.064	7.80228	589.531	2.85761
598.872	12.4338	517.577	7.57582	592.043	2.27603
600.354	13.1008	520.089	7.41112	594.378	1.93348
		522.601	7.41112
		525.114	7.41112
		527.626	7.41112
		530.138	7.41112
		532.65	7.41112
		535.163	7.59641
		537.675	7.71993
		540.187	7.86404
		542.7	8.04932
		545.212	8.17285
		547.724	8.31696
		550.237	8.31696
		552.749	8.31696
		555.261	8.31696
		557.774	8.31696
		560.286	8.31696
		562.798	8.31696
		565.31	8.31696
		567.823	8.21402
		570.335	7.80228
		572.847	7.39054
		575.36	7.01997
		577.872	6.60823
		580.384	6.3406
		582.897	6.58764
		585.409	6.85527
		587.921	7.12291
		590.433	7.36995
		592.946	7.41112
		595.458	7.41112
		597.868	7.46208
		599.455	7.92065

## Sheet: Figure 7
Temperature	THR	Temperature	THR	Temperature	THR
°C	MJ/m2	°C	MJ/m2	°C	MJ/m2
	Flax/VE		5M-Flax/VE		10M-Flax/VE
101.013	0.43825	101.013	0.37865	101.014	0.38312
103.525	0.40221	103.525	0.27057	103.527	0.35738
106.037	0.40221	106.037	0.26285	106.039	0.35738
108.55	0.40221	108.55	0.24741	108.552	0.35738
111.062	0.40221	111.062	0.17793	111.064	0.2866
113.574	0.40221	113.574	0.17793	113.576	0.2866
116.086	0.35717	116.087	0.17793	116.089	0.21581
118.599	0.30312	118.599	0.13933	118.601	0.21581
121.111	0.30312	121.111	0.09301	121.114	0.14503
123.623	0.30312	123.623	0.09301	123.626	0.14503
126.135	0.2851	126.136	0.09301	126.138	0.13216
128.648	0.20402	128.648	0.09301	128.651	0.07424
131.16	0.20402	131.16	0.05441	131.163	0.07424
133.672	0.20402	133.673	0.00809	133.676	0.05494
136.185	0.10493	136.185	0.00809	136.188	0.00346
138.697	0.10493	138.697	0.00809	138.7	0.02228
141.209	0.05087	141.21	0.02279	141.213	0.13811
143.721	0.00583	143.722	0.07684	143.725	0.15098
146.288	0.38334	146.234	0.07684	146.238	0.27968
148.746	0.36168	148.746	0.13088	148.75	0.30542
151.258	0.25357	151.259	0.16176	151.262	0.42125
153.77	0.12745	153.771	0.23896	153.775	0.4856
156.283	0.03736	156.283	0.3316	156.287	0.56282
158.795	0.14281	158.796	0.45512	158.8	0.66578
161.307	0.28695	161.308	0.50144	161.312	0.70439
163.82	0.41308	163.82	0.65585	163.825	0.80735
166.332	0.5392	166.333	0.70217	166.337	0.84596
168.844	0.73739	168.845	0.84113	168.849	0.89744
171.356	0.86351	171.357	0.84113	171.362	0.98753
173.869	1.00765	173.869	1.01097	173.874	0.98753
176.381	1.15179	176.382	1.01097	176.387	1.1291
178.893	1.33197	178.894	1.05729	178.899	1.1291
181.405	1.49412	181.406	1.18081	181.411	1.18058
183.918	1.63826	183.919	1.18081	183.924	1.27067
186.43	1.7824	186.431	1.35066	186.436	1.27067
188.942	1.92654	188.943	1.35066	188.949	1.32215
191.455	2.12473	191.456	1.5205	191.461	1.41224
193.967	2.28689	193.968	1.5205	193.973	1.45085
196.479	2.48508	196.48	1.69034	196.486	1.56668
198.991	2.66526	198.992	1.70578	198.998	1.69538
201.504	2.86345	201.505	1.86018	201.511	1.81121
204.016	3.06164	204.017	1.90651	204.023	1.92704
206.528	3.24182	206.529	2.03003	206.535	2.04287
209.04	3.44001	209.042	2.10723	209.048	2.14583
211.553	3.6382	211.554	2.19987	211.56	2.26166
214.065	3.81838	214.066	2.19987	214.073	2.36462
216.577	4.01657	216.579	2.33883	216.585	2.40322
219.09	4.19674	219.091	2.36971	219.097	2.54479
221.602	4.3589	221.603	2.36971	221.61	2.5834
224.114	4.52106	224.115	2.43147	224.122	2.68636
226.626	4.70123	226.628	2.53956	226.635	2.75071
229.139	4.86339	229.14	2.53956	229.147	2.82793
231.651	5.02555	231.652	2.67852	231.659	2.93089
234.163	5.1877	234.165	2.77116	234.172	2.99524
236.675	5.36788	236.677	2.87924	236.684	3.11107
239.188	5.53003	239.189	3.0182	239.197	3.21403
241.7	5.69219	241.702	3.0954	241.709	3.29125
244.212	5.89038	244.214	3.21893	244.221	3.39421
246.725	6.07056	246.726	3.32701	246.734	3.51004
249.237	6.17866	249.238	3.38877	249.246	3.58726
251.749	6.30478	251.751	3.55861	251.759	3.67735
254.261	6.52099	254.263	3.63581	254.271	3.81892
256.774	6.7372	256.775	3.72845	256.783	3.94762
259.286	6.91738	259.288	3.88286	259.296	4.07632
261.798	7.07954	261.8	3.94462	261.808	4.19215
264.311	7.25971	264.312	4.06814	264.321	4.32085
266.823	7.40385	266.825	4.19166	266.833	4.44955
269.335	7.54799	269.337	4.29974	269.346	4.59112
271.847	7.74618	271.849	4.42327	271.858	4.7713
274.36	7.99843	274.361	4.57767	274.37	4.95148
276.872	8.28671	276.874	4.71663	276.883	5.14453
279.384	8.55697	279.386	4.84015	279.395	5.31183
281.896	8.86326	281.898	4.96368	281.908	5.49201
284.409	9.15154	284.411	5.13352	284.42	5.68506
286.921	9.45784	286.923	5.34968	286.932	5.86524
289.433	9.74612	289.435	5.58129	289.445	6.07116
291.946	10.1245	291.948	5.82833	291.957	6.30282
294.458	10.5389	294.46	6.04449	294.47	6.54735
296.97	11.0299	296.972	6.29154	296.982	6.76614
299.482	11.6064	299.485	6.56946	299.494	7.01067
301.995	12.1965	301.997	6.90915	302.007	7.2552
304.507	12.7911	304.509	7.24883	304.519	7.57695
307.019	13.3857	307.021	7.58852	307.032	7.8987
309.531	13.9622	309.534	7.94364	309.544	8.23331
312.044	14.6469	312.046	8.28333	312.056	8.55506
314.556	15.3451	314.558	8.62301	314.569	8.88968
317.068	16.0342	317.071	8.9627	317.081	9.21143
319.581	16.7729	319.583	9.31783	319.594	9.57179
322.093	17.5927	322.095	9.79647	322.106	9.95789
324.605	18.4531	324.608	10.306	324.618	10.3697
327.117	19.3764	327.12	10.8155	327.131	10.7687
329.63	20.3494	329.632	11.3868	329.643	11.1677
332.142	21.3268	332.144	11.9427	332.156	11.5924
334.654	22.3268	334.657	12.4985	334.668	11.9785
337.166	23.4169	337.169	13.0698	337.18	12.3646
339.679	24.5835	339.681	13.7646	339.693	12.7635
342.191	25.7141	342.194	14.4594	342.205	13.2526
344.703	26.9528	344.706	15.1388	344.718	13.7416
347.216	28.1915	347.218	15.8336	347.23	14.2693
349.728	29.4392	349.731	16.5747	349.742	14.9579
352.24	30.7545	352.243	17.3159	352.255	15.685
354.752	32.1418	354.755	18.057	354.767	16.4894
357.265	33.5472	357.267	18.8136	357.28	17.4546
359.777	34.9345	359.78	19.5547	359.792	18.4585
362.289	36.3669	362.292	20.3267	362.304	19.4688
364.801	37.7633	364.804	21.1142	364.874	20.6303
367.314	39.2002	367.317	22.1101	367.31	21.928
369.826	40.547	369.829	23.1986	369.97	23.1874
372.338	41.8938	372.341	24.2872	372.3	24.5184
374.851	43.2135	374.949	25.4188	374.59	26.1794
377.363	44.4973	377.409	26.7528	376.622	27.9123
379.875	45.745	379.824	28.3193	378.292	29.6149
382.387	47.0017	382.162	30.2664	379.874	31.2181
384.9	48.2449	384.357	32.1016	381.262	32.8112
387.412	49.5557	386.243	34.1699	382.632	34.3448
389.924	50.8529	387.872	36.1199	383.899	35.8458
392.437	52.2538	389.471	38.0549	385.144	37.385
394.949	53.8889	390.945	40.1134	386.286	39.0202
397.461	55.5915	392.107	42.1361	387.428	40.6341
399.973	57.5825	393.457	44.2205	388.57	42.2975
402.383	59.6797	394.495	46.1797	389.837	44.0504
404.541	62.0393	395.637	48.1423	391.045	45.5878
406.622	64.2414	397.073	50.2532	391.958	47.2159
408.565	66.4593	398.202	52.2774	392.827	48.8895
408.081	64.1589	399.101	54.2355	393.71	50.643
410.191	68.8659	400.015	56.1391	394.623	52.5719
409.794	66.5867	400.928	58.0427	395.568	54.4365
411.583	71.057	401.741	59.9233	396.222	56.1359
412.897	73.3719	402.634	61.861	397.021	57.7254
414.338	75.641	403.517	64.0156	397.707	59.267
415.491	78.2305	404.43	66.2023	398.392	60.8242
416.633	80.7299	405.344	68.3749	399.077	62.3815
415.618	75.6044	406.333	70.604	399.762	63.9388
417.775	83.367	407.236	72.7695	400.447	65.496
416.76	78.0818	407.97	74.9775	401.133	67.0533
418.915	85.8609	408.655	77.0156	402.103	68.7049
417.902	80.7079	409.341	79.0537	402.69	70.2601
419.828	88.1236	410.026	81.0918	403.354	71.8302
419.044	83.2844	410.711	83.1299	404.045	73.5301
420.741	90.3037	411.396	85.1681	404.73	75.3469
420.072	85.6131	412.081	87.2062	405.415	77.1578
421.655	92.5697	412.766	89.2514	406.095	78.8829
420.985	87.7933	413.389	91.2978	406.737	80.6966
422.584	94.73	414.074	93.3591	407.471	82.5846
421.899	90.0725	414.656	95.4822	408.156	84.3779
423.482	97.3065	415.384	97.8279	408.898	86.2069
424.396	99.5328	416.078	100.206	409.521	87.9948
423.726	94.6309	416.763	102.442	410.206	89.7194
425.248	102.195	417.448	104.707	410.68	91.4292
426.162	104.772	418.134	106.965	411.411	93.2908
425.553	99.5857	418.819	109.208	412.096	95.3259
427.075	107.348	419.504	111.451	412.781	97.3728
426.466	102.063	420.189	113.779	413.554	99.4382
427.989	109.727	420.714	115.969	414.334	101.445
427.38	104.64	421.445	118.238	415.019	103.597
428.966	112.099	422.13	120.722	415.704	105.806
428.75	108.009	422.903	123.246	416.435	107.963
429.88	114.841	423.684	125.676	416.851	109.79
430.793	117.61	424.3	128.187	417.577	111.654
429.778	110.536	424.871	130.799	417.993	113.477
431.707	120.473	425.556	133.29	418.719	115.34
430.692	113.211	426.329	135.814	419.135	117.19
432.618	123.045	427.041	138.208	419.879	119.013
431.263	114.946	427.612	140.82	420.277	120.82
433.285	125.344	428.297	143.311	420.733	122.486
432.062	117.423	428.982	145.802	421.46	124.421
433.971	127.559	429.667	148.293	421.875	126.309
432.975	120.247	430.353	150.784	422.602	128.243
434.656	129.753	431.038	153.275	423.017	130.131
433.775	122.675	431.723	155.766	423.691	132.016
435.341	131.99	432.408	158.257	424.087	133.808
434.46	124.954	433.181	160.781	424.798	135.626
436.026	134.227	433.961	163.25	425.229	137.503
435.145	127.134	434.646	165.855	425.686	139.138
436.711	136.492	435.377	168.361	426.142	140.759
435.83	129.314	435.792	170.514	426.599	142.387
437.396	138.814	436.473	172.762	427.056	144.001
436.515	131.594	437.159	175.366	427.513	145.629
438.082	141.079	437.889	177.866	427.97	147.243
437.201	133.873	438.305	180.064	428.426	148.864
438.767	143.4	438.856	182.233	428.883	150.485
437.886	136.152	439.664	184.833	429.34	152.085
439.452	145.807	440.23	187.116	429.797	153.691
438.571	138.332	440.916	189.119	430.254	155.277
440.137	147.945	441.502	190.996	430.71	156.863
439.256	140.711	442.146	192.833	431.167	158.455
440.869	150.249	442.686	194.82	431.624	160.034
439.941	143.089	443.485	196.932	432.081	161.619
441.554	152.794	444.399	199.26	432.538	163.205
442.239	155.327	445.312	201.496	432.994	164.791
442.941	157.768	446.226	203.655	433.451	166.383
442.111	149.629	447.183	205.763	433.908	167.962
443.567	160.257	448.22	207.853	434.365	169.547
442.796	152.206	449.119	209.833	434.822	171.126
444.24	162.885	449.994	211.651	435.278	172.697
443.481	154.733	450.845	213.6	435.735	174.276
444.98	165.478	451.946	215.677	436.192	175.833
444.167	157.21	453.402	217.56	436.649	177.39
445.665	168.011	454.839	219.398	437.106	178.955
444.852	159.737	456.732	221.151	437.562	180.519
446.367	170.453	458.928	222.766	438.092	182.126
445.537	162.313	461.642	224.678	438.549	183.741
446.993	172.942	464.154	226.06	439.005	185.311
446.222	164.89	466.667	227.195	439.275	186.915
447.666	175.569	469.179	228.137	440.048	188.769
446.907	167.417	471.691	229.017	440.798	190.708
448.406	178.163	474.204	229.588	441.289	192.357
447.592	169.894	476.716	230.113	441.902	193.94
449.091	180.696	479.228	230.638	442.587	195.568
448.278	172.421	481.74	231.102	443.425	197.132
449.792	183.137	484.253	231.457	444.349	198.775
448.963	174.998	486.765	231.796	445.328	200.572
450.419	185.626	489.277	232.152	446.48	202.171
449.648	177.574	491.79	232.491	447.84	203.786
451.092	188.253	494.302	232.846	449.325	205.495
450.333	180.101	496.814	233.171	450.924	207.158
451.832	190.847	499.327	233.449	452.594	208.697
451.018	182.579	501.839	233.726	454.497	210.086
452.517	193.436	504.351	233.973	457.014	211.466
451.703	185.106	506.863	234.267	459.603	212.615
453.155	195.787	509.376	234.483	462.115	213.496
452.389	187.682	511.888	234.776	464.628	214.101
453.802	198.304	514.4	235.023	467.14	214.68
453.074	190.308	516.913	235.301	469.653	215.092
454.487	200.924	519.425	235.548	472.165	215.452
453.759	192.835	521.937	235.765	474.677	215.826
455.172	203.575	524.45	235.965	477.19	216.109
454.444	195.412	526.962	236.151	479.702	216.379
455.857	206.176	529.474	236.351	482.215	216.662
455.129	197.988	531.986	236.537	484.727	216.92
456.542	208.802	534.499	236.814	487.239	217.164
455.814	200.664	537.011	237.031	489.752	217.37
457.227	211.428	539.523	237.324	492.264	217.589
456.499	203.24	542.036	237.54	494.777	217.795
457.913	214.079	544.548	237.834	497.289	218.014
457.185	205.916	547.06	238.05	499.801	218.232
458.598	216.748	549.573	238.343	502.314	218.464
457.87	208.492	552.085	238.575	504.826	218.67
459.327	219.323	554.597	238.853	507.339	218.902
458.555	211.168	557.11	239.1	509.851	219.082
459.968	222.229	559.622	239.378	512.364	219.249
459.24	213.843	562.134	239.625	514.876	219.455
460.653	224.973	564.646	239.887	517.388	219.622
459.811	216.123	567.159	240.134	519.901	219.802
461.338	227.735	569.671	240.366	522.413	219.983
460.61	219.244	572.183	240.551	524.926	220.176
462.024	230.498	574.696	240.752	527.438	220.356
461.296	221.92	577.208	240.952	529.95	220.523
462.737	233	579.72	241.153	532.463	220.729
461.981	224.694	582.233	241.4	534.975	220.896
463.351	235.818	584.745	241.616	537.488	221.077
462.666	227.469	587.257	241.863	540	221.308
464.056	238.623	589.769	242.095	542.512	221.527
463.237	229.798	592.282	242.311	545.025	221.772
464.764	241.336	594.794	242.574	547.537	222.003
464.036	232.919	597.306	242.79	550.05	222.235
465.449	243.981	599.59	242.943	552.562	222.467
464.721	235.645			555.074	222.685
466.135	246.57			557.587	222.891
465.407	238.32			560.099	223.11
466.878	249.192			562.612	223.316
466.092	240.996			565.124	223.496
467.485	251.962			567.636	223.676
466.777	243.622			570.149	223.869
468.219	254.46			572.661	224.037
467.462	246.198			575.174	224.204
468.918	256.857			577.686	224.384
468.033	249.221			580.198	224.551
469.846	259.341			582.711	224.706
468.718	251.5			585.223	224.822
470.513	261.848			587.736	224.95
469.403	253.878			590.248	225.066
471.413	263.953			592.76	225.169
471.345	260.121			595.273	225.234
472.574	266.312			597.785	225.324
473.933	268.495			599.841	225.335
475.316	270.758
475.113	268.445
476.883	272.84
476.483	270.625
478.432	275.504
478.082	272.706
480.649	277.392
483.107	279.26
485.619	280.954
488.131	282.26
490.644	283.274
493.156	284.139
495.668	285.021
498.18	285.886
500.693	286.724
503.205	287.332
505.717	287.886
508.229	288.427
510.742	288.967
513.254	289.512
515.766	290.066
518.279	290.607
520.791	291.102
523.303	291.638
525.815	292.125
528.328	292.647
530.84	293.134
533.352	293.661
535.865	294.174
538.377	294.67
540.889	295.206
543.401	295.706
545.914	296.237
548.426	296.751
550.938	297.246
553.45	297.751
555.963	298.188
558.475	298.62
560.987	299.021
563.5	299.449
566.012	299.881
568.524	300.296
571.036	300.656
573.549	301.016
576.061	301.377
578.573	301.701
581.085	302.061
583.598	302.368
586.11	302.692
588.622	303.034
591.135	303.341
593.647	303.665
596.159	303.935
598.671	304.246
600.27	304.219

## Sheet: Figure 8 TGA
Temperature	Weight	Temperature	Weight	Temperature	Weight
°C	%	°C	%	°C	%
	Flax/VE		5M-flax/VE		10M-flax/VE
30.2344	100	32.9281	100	32.5755	100
30.2365	100	32.9305	99.9997	32.5822	99.9997
30.241	99.9998	32.9306	99.9989	32.5769	99.9989
30.2362	99.9992	32.9276	99.9983	32.5793	99.9991
30.237	99.9991	32.9287	99.9981	32.5801	99.9989
30.2412	99.9993	32.9309	99.9977	32.5819	99.9982
30.24	99.9994	32.9357	99.9974	32.5814	99.998
30.2444	99.9996	32.9365	99.9971	32.5875	99.9981
30.2451	99.9998	32.9398	99.9968	32.5901	99.9978
30.2461	100	32.9423	99.9964	32.5908	99.9976
30.2441	100	32.9494	99.9961	32.5936	99.9976
30.2521	100	32.9514	99.9957	32.5988	99.9976
30.2582	100.001	32.9569	99.996	32.6083	99.9979
30.2649	100.001	32.9647	99.9964	32.6175	99.9979
30.2738	100.001	32.9718	99.9964	32.6239	99.998
30.2786	100.002	32.9772	99.9967	32.6318	99.9982
30.293	100.002	32.9922	99.9974	32.6349	99.9985
30.3007	100.003	32.996	99.9981	32.6469	99.9986
30.3102	100.003	33.008	99.9985	32.6534	99.9988
30.3209	100.003	33.0196	99.9991	32.6612	99.9992
30.3344	100.004	33.0316	100	32.6772	99.9996
30.3547	100.004	33.0461	100.001	32.6862	99.9997
30.3594	100.004	33.0574	100.001	32.6984	99.9998
30.376	100.005	33.0694	100.001	32.7146	100
30.3913	100.005	33.0897	100.002	32.7315	100
30.4036	100.005	33.1048	100.002	32.7538	100.001
30.4199	100.005	33.1201	100.002	32.7646	100.001
30.4405	100.005	33.137	100.002	32.7878	100.001
30.4603	100.005	33.1579	100.002	32.803	100.001
30.4794	100.005	33.1742	100.002	32.8221	100.001
30.4984	100.004	33.1947	100.002	32.8418	100.001
30.5159	100.004	33.2127	100.002	32.8605	100.001
30.5424	100.004	33.2385	100.002	32.8845	100.001
30.5629	100.004	33.2596	100.002	32.9126	100.001
30.5878	100.005	33.2795	100.002	32.9328	100.001
30.6098	100.005	33.3033	100.002	32.9556	100.001
30.6341	100.005	33.3322	100.002	32.9808	100.001
30.6611	100.005	33.3593	100.002	33.0127	100.001
30.6854	100.005	33.3855	100.002	33.0404	100.001
30.7181	100.005	33.4139	100.003	33.0724	100.001
30.7467	100.005	33.4476	100.003	33.094	100.001
30.7764	100.005	33.4725	100.004	33.1255	100.001
30.807	100.006	33.5025	100.004	33.1565	100.001
30.8404	100.007	33.5334	100.005	33.1909	100.001
30.8732	100.007	33.5645	100.005	33.2231	100.001
30.9041	100.008	33.5975	100.006	33.2638	100.002
30.9391	100.008	33.6317	100.006	33.2964	100.002
30.9786	100.008	33.6681	100.007	33.3312	100.003
31.0102	100.009	33.705	100.008	33.3625	100.003
31.0487	100.01	33.7375	100.008	33.402	100.004
31.082	100.011	33.7809	100.008	33.44	100.004
31.1271	100.011	33.8187	100.009	33.4796	100.005
31.1655	100.011	33.8591	100.009	33.5155	100.005
31.2062	100.011	33.8989	100.01	33.5602	100.005
31.2476	100.011	33.9442	100.01	33.5969	100.005
31.2907	100.01	33.9873	100.01	33.6419	100.005
31.3351	100.01	34.0288	100.01	33.6812	100.005
31.3773	100.01	34.0714	100.01	33.7294	100.005
31.4204	100.01	34.1191	100.01	33.7662	100.005
31.468	100.009	34.1542	100.01	33.8138	100.005
31.5109	100.009	34.2061	100.01	33.8624	100.005
31.561	100.009	34.2554	100.01	33.9076	100.005
31.6076	100.009	34.2995	100.011	33.9522	100.005
31.6537	100.009	34.35	100.01	34.0065	100.004
31.7049	100.009	34.3991	100.011	34.05	100.004
31.7602	100.009	34.4507	100.011	34.1055	100.004
31.8073	100.009	34.5056	100.011	34.1512	100.005
31.8633	100.01	34.5582	100.011	34.2077	100.005
31.9181	100.01	34.6081	100.011	34.26	100.005
31.9734	100.011	34.6615	100.012	34.3116	100.005
32.0252	100.011	34.7176	100.012	34.3663	100.005
32.0811	100.011	34.7694	100.012	34.4222	100.005
32.1414	100.011	34.8304	100.013	34.4761	100.006
32.1965	100.012	34.8827	100.013	34.5335	100.006
32.2557	100.013	34.9437	100.014	34.5941	100.006
32.3121	100.013	35.0008	100.014	34.6548	100.007
32.3691	100.014	35.0603	100.015	34.7046	100.007
32.4319	100.014	35.1195	100.016	34.7718	100.007
32.4935	100.014	35.1833	100.016	34.8271	100.007
32.5566	100.015	35.2444	100.016	34.8949	100.008
32.6207	100.015	35.3091	100.017	34.9542	100.008
32.6841	100.015	35.3725	100.017	35.0224	100.008
32.7443	100.015	35.4418	100.017	35.0844	100.008
32.8166	100.015	35.5051	100.017	35.1499	100.008
32.8811	100.014	35.5739	100.018	35.2093	100.008
32.9494	100.014	35.6386	100.017	35.2789	100.008
33.0138	100.014	35.7119	100.017	35.3401	100.008
33.083	100.014	35.774	100.017	35.4184	100.008
33.1491	100.013	35.8452	100.017	35.4809	100.008
33.2201	100.013	35.9088	100.017	35.5532	100.008
33.2905	100.013	35.9804	100.017	35.6177	100.008
33.3668	100.014	36.0543	100.018	35.6913	100.008
33.4322	100.014	36.1231	100.017	35.7637	100.008
33.5073	100.014	36.1994	100.018	35.8357	100.008
33.575	100.014	36.2708	100.018	35.9026	100.008
33.6562	100.014	36.3497	100.018	35.9792	100.008
33.7266	100.014	36.4178	100.018	36.0492	100.008
33.8046	100.015	36.4951	100.019	36.1264	100.009
33.8785	100.015	36.5701	100.019	36.199	100.009
33.9537	100.015	36.6468	100.019	36.2784	100.009
34.0319	100.016	36.7247	100.019	36.3545	100.009
34.1127	100.016	36.8036	100.019	36.4321	100.009
34.1927	100.016	36.8825	100.02	36.5051	100.009
34.2722	100.016	36.9646	100.02	36.5852	100.01
34.3474	100.016	37.0439	100.021	36.6632	100.01
34.432	100.017	37.1265	100.021	36.75	100.01
34.5147	100.017	37.2067	100.021	36.8284	100.01
34.5933	100.017	37.2881	100.022	36.9046	100.01
34.674	100.018	37.3702	100.022	36.9855	100.01
34.7574	100.018	37.4508	100.022	37.0677	100.011
34.8437	100.017	37.5353	100.022	37.1478	100.011
34.9243	100.017	37.6203	100.022	37.2325	100.011
35.006	100.017	37.7037	100.022	37.3165	100.011
35.0902	100.017	37.7877	100.022	37.3986	100.009
35.1753	100.017	37.8712	100.021	37.4839	100.006
35.2649	100.016	37.9597	100.021	37.5701	100.004
35.348	100.016	38.0443	100.021	37.6551	100.001
35.4352	100.016	38.1359	100.021	37.7413	99.9984
35.5247	100.016	38.2227	100.021	37.8243	99.9958
35.6096	100.015	38.3102	100.021	37.9131	99.9931
35.6999	100.015	38.4002	100.021	37.9991	99.9902
35.788	100.016	38.4838	100.021	38.0886	99.9873
35.8781	100.016	38.5758	100.021	38.178	99.9852
35.9677	100.016	38.6664	100.021	38.2684	99.9845
36.0575	100.016	38.7582	100.021	38.3555	99.9845
36.1487	100.017	38.8508	100.021	38.4443	99.9847
36.2412	100.017	38.9354	100.021	38.536	99.9848
36.3279	100.017	39.0288	100.022	38.6252	99.985
36.4215	100.018	39.1173	100.022	38.7162	99.9853
36.5183	100.018	39.2107	100.022	38.8061	99.9854
36.6053	100.019	39.3042	100.023	38.8932	99.9856
36.6998	100.019	39.3968	100.023	38.9917	99.9861
36.7945	100.019	39.4921	100.024	39.0767	99.9864
36.8868	100.019	39.5812	100.024	39.1745	99.9869
36.98	100.019	39.6777	100.025	39.267	99.987
37.0715	100.019	39.7629	100.025	39.3602	99.987
37.1679	100.019	39.8574	100.026	39.4495	99.9873
37.2598	100.019	39.9528	100.026	39.5471	99.9872
37.3518	100.019	40.0525	100.026	39.6405	99.9869
37.4498	100.019	40.1461	100.026	39.7343	99.9871
37.5441	100.018	40.242	100.026	39.8267	99.9872
37.6387	100.018	40.3407	100.026	39.9273	99.9871
37.7363	100.018	40.4346	100.025	40.0195	99.9869
37.8325	100.018	40.5307	100.025	40.1168	99.9867
37.9353	100.018	40.6312	100.024	40.2091	99.9866
38.0277	100.018	40.7296	100.024	40.3067	99.9864
38.1285	100.018	40.8236	100.024	40.4033	99.9862
38.2248	100.018	40.921	100.024	40.5013	99.9862
38.3218	100.018	41.0184	100.023	40.5941	99.9864
38.4179	100.017	41.1209	100.023	40.6981	99.9863
38.5187	100.018	41.2236	100.023	40.7922	99.9862
38.6183	100.018	41.3183	100.023	40.8921	99.9863
38.7197	100.017	41.4194	100.024	40.9886	99.9865
38.8179	100.017	41.5179	100.024	41.0885	99.9864
38.9178	100.017	41.6199	100.024	41.1895	99.9863
39.0159	100.018	41.7169	100.024	41.2877	99.9862
39.118	100.018	41.8171	100.024	41.3814	99.9862
39.2156	100.019	41.9156	100.024	41.4841	99.9861
39.3158	100.019	42.0218	100.024	41.5808	99.9861
39.4182	100.019	42.122	100.025	41.6763	99.9862
39.5157	100.019	42.2243	100.025	41.7725	99.9864
39.6168	100.019	42.3249	100.025	41.8745	99.9864
39.7183	100.019	42.414	100.025	41.9698	99.9864
39.8179	100.019	42.521	100.026	42.0748	99.9868
39.9179	100.019	42.6272	100.026	42.1737	99.9869
40.0188	100.019	42.7294	100.026	42.2775	99.9871
40.1265	100.018	42.8288	100.026	42.3776	99.9871
40.2221	100.018	42.9291	100.026	42.4793	99.9872
40.3285	100.017	43.032	100.026	42.5785	99.9869
40.4285	100.017	43.1305	100.025	42.6801	99.9866
40.5306	100.016	43.2332	100.025	42.7792	99.9861
40.6313	100.016	43.3356	100.025	42.8814	99.9859
40.7324	100.015	43.4328	100.024	42.9792	99.9855
40.8317	100.015	43.5403	100.024	43.0805	99.985
40.9307	100.014	43.641	100.023	43.1773	99.985
41.0331	100.013	43.7408	100.022	43.2794	99.9849
41.1395	100.013	43.8439	100.022	43.382	99.9848
41.239	100.012	43.9498	100.022	43.4821	99.9845
41.3434	100.012	44.0523	100.022	43.5904	99.9848
41.4419	100.012	44.1516	100.022	43.6923	99.9848
41.5451	100.012	44.2508	100.022	43.7884	99.9851
41.6436	100.012	44.3562	100.022	43.889	99.9853
41.7456	100.012	44.4567	100.022	43.9922	99.9856
41.8509	100.012	44.5609	100.022	44.0899	99.9856
41.9558	100.013	44.6635	100.022	44.193	99.9856
42.0523	100.013	44.7697	100.023	44.294	99.9857
42.1535	100.013	44.8751	100.023	44.3939	99.9856
42.2632	100.012	44.9771	100.023	44.4949	99.9859
42.3603	100.013	45.0742	100.023	44.5942	99.9858
42.4655	100.012	45.1775	100.023	44.6999	99.9858
42.5644	100.013	45.2787	100.023	44.7996	99.9857
42.6658	100.012	45.3815	100.023	44.9	99.9855
42.7665	100.012	45.4798	100.023	44.9977	99.9854
42.8689	100.011	45.5846	100.022	45.1028	99.9854
42.9706	100.011	45.6829	100.022	45.2066	99.9852
43.0729	100.01	45.788	100.021	45.3049	99.985
43.1716	100.009	45.8843	100.02	45.4048	99.985
43.2791	100.009	45.9867	100.019	45.5027	99.9846
43.3762	100.008	46.0936	100.019	45.6037	99.9841
43.4782	100.007	46.1942	100.019	45.7049	99.9836
43.5791	100.006	46.2935	100.018	45.8049	99.9833
43.6816	100.006	46.394	100.018	45.9072	99.983
43.7808	100.005	46.4962	100.017	46.0067	99.9826
43.8814	100.005	46.5979	100.016	46.1108	99.9824
43.9832	100.004	46.6993	100.016	46.2098	99.982
44.083	100.004	46.7975	100.016	46.3075	99.9817
44.1842	100.004	46.903	100.016	46.4077	99.9814
44.2868	100.004	46.9981	100.017	46.511	99.9812
44.3892	100.004	47.1061	100.016	46.6077	99.9812
44.4895	100.004	47.2028	100.016	46.708	99.9814
44.587	100.004	47.3045	100.016	46.8083	99.9814
44.6877	100.004	47.4063	100.016	46.9044	99.9816
44.7902	100.004	47.5062	100.016	47.0073	99.9817
44.8894	100.004	47.6029	100.017	47.1068	99.9816
44.989	100.004	47.7049	100.017	47.2063	99.9817
45.0925	100.004	47.801	100.017	47.3082	99.9813
45.193	100.004	47.9059	100.017	47.4043	99.9805
45.2892	100.003	48.0073	100.016	47.5029	99.9796
45.3862	100.003	48.1031	100.015	47.6025	99.9785
45.4837	100.002	48.2047	100.015	47.7001	99.9773
45.5828	100.002	48.297	100.014	47.7988	99.9763
45.682	100.001	48.3945	100.014	47.9002	99.9749
45.7799	100.001	48.4985	100.014	47.9957	99.9735
45.88	100	48.5958	100.013	48.0927	99.9722
45.9786	100	48.6956	100.012	48.1921	99.9708
46.0766	99.9993	48.7935	100.011	48.2926	99.9701
46.1746	99.9988	48.8928	100.011	48.3895	99.9694
46.2705	99.9983	48.9881	100.01	48.4897	99.969
46.3725	99.9979	49.0899	100.01	48.5776	99.9687
46.4689	99.9976	49.183	100.009	48.6796	99.9683
46.5683	99.9971	49.2841	100.009	48.775	99.968
46.661	99.9965	49.3804	100.008	48.8706	99.9677
46.7578	99.996	49.4795	100.007	48.971	99.9674
46.855	99.9954	49.5759	100.007	49.0648	99.967
46.9511	99.9947	49.6719	100.006	49.1578	99.9668
47.0509	99.9942	49.7686	100.006	49.258	99.9664
47.1483	99.9941	49.8618	100.006	49.3563	99.9663
47.2401	99.9937	49.9589	100.006	49.4473	99.966
47.3361	99.9933	50.0563	100.006	49.543	99.9657
47.435	99.9931	50.1537	100.005	49.6384	99.9654
47.5282	99.9928	50.2461	100.005	49.7327	99.9654
47.6213	99.9926	50.343	100.006	49.8325	99.9654
47.7192	99.9926	50.4373	100.006	49.9248	99.9653
47.8096	99.9926	50.531	100.006	50.0179	99.9653
47.904	99.9926	50.6247	100.006	50.1117	99.9653
48.004	99.9925	50.7221	100.005	50.2053	99.9656
48.0994	99.9919	50.8185	100.005	50.2983	99.9654
48.1892	99.9913	50.9171	100.004	50.3923	99.9656
48.2837	99.9908	51.0144	100.003	50.4849	99.9656
48.3741	99.9902	51.1065	100.002	50.5787	99.9656
48.4687	99.9896	51.2008	100.001	50.6711	99.9651
48.5606	99.989	51.2952	100.001	50.7682	99.9646
48.6525	99.9881	51.3859	99.9997	50.8588	99.9643
48.7487	99.9873	51.481	99.9989	50.9528	99.9639
48.8395	99.9864	51.5745	99.9976	51.04	99.9634
48.9357	99.9854	51.667	99.9971	51.1393	99.9629
49.031	99.985	51.7608	99.9966	51.2288	99.9623
49.1181	99.9844	51.854	99.9962	51.3248	99.9614
49.214	99.9841	51.9477	99.9954	51.4099	99.9609
49.3079	99.9835	52.0389	99.995	51.5028	99.9603
49.3988	99.9826	52.1332	99.9946	51.5951	99.9598
49.4926	99.9821	52.2223	99.9937	51.6842	99.9595
49.584	99.9817	52.3106	99.9934	51.774	99.959
49.6709	99.9814	52.4047	99.993	51.8643	99.9586
49.7612	99.9812	52.4925	99.9931	51.9586	99.9583
49.8546	99.981	52.5874	99.9929	52.0459	99.9579
49.9468	99.9805	52.679	99.9926	52.1363	99.9576
50.0369	99.9803	52.7675	99.992	52.2265	99.9575
50.1275	99.9797	52.8581	99.9915	52.3124	99.9574
50.2193	99.9792	52.9489	99.991	52.4042	99.9574
50.3098	99.9795	53.0393	99.9903	52.493	99.9573
50.3977	99.9791	53.1247	99.9899	52.5854	99.9573
50.4868	99.9787	53.2143	99.9891	52.6735	99.9572
50.5702	99.978	53.3024	99.9886	52.7611	99.9572
50.6591	99.9772	53.3905	99.9879	52.8525	99.957
50.7501	99.9765	53.4818	99.9873	52.9406	99.9567
50.8425	99.976	53.5692	99.9865	53.0247	99.9565
50.9285	99.9752	53.6553	99.9861	53.1166	99.9561
51.0144	99.9748	53.746	99.9858	53.2003	99.9558
51.1014	99.9741	53.824	99.9852	53.286	99.9552
51.191	99.9731	53.9194	99.9845	53.3755	99.9547
51.2765	99.9721	53.9977	99.9841	53.4631	99.9542
51.369	99.971	54.089	99.9834	53.5513	99.9537
51.4527	99.9702	54.1737	99.9824	53.6384	99.9532
51.5399	99.9693	54.2605	99.9815	53.7214	99.9527
51.6262	99.9681	54.3461	99.9809	53.8053	99.9522
51.7117	99.9673	54.4385	99.9803	53.8952	99.9517
51.797	99.9667	54.5217	99.9795	53.9806	99.9513
51.8869	99.9655	54.6121	99.9789	54.0648	99.9509
51.9703	99.9647	54.6939	99.9781	54.1536	99.9504
52.0567	99.9639	54.7834	99.9775	54.2366	99.95
52.1423	99.9632	54.8666	99.9767	54.3216	99.9497
52.2254	99.9628	54.9529	99.9764	54.4071	99.9491
52.3124	99.9627	55.0369	99.9761	54.4921	99.9488
52.3982	99.9627	55.123	99.9755	54.5747	99.9486
52.4777	99.9627	55.2102	99.9745	54.6555	99.9483
52.5633	99.9625	55.2933	99.9739	54.744	99.9481
52.6497	99.9623	55.3777	99.9735	54.8331	99.948
52.7347	99.9622	55.4624	99.9729	54.9137	99.9478
52.8231	99.9619	55.5473	99.9721	54.9959	99.9477
52.9033	99.9616	55.63	99.9716	55.0847	99.9476
52.9852	99.9613	55.7117	99.9711	55.1658	99.9476
53.0737	99.9609	55.7965	99.9704	55.2497	99.9474
53.1616	99.96	55.8766	99.9697	55.3342	99.9469
53.2407	99.9592	55.9576	99.9691	55.4147	99.9463
53.3291	99.9581	56.0418	99.9685	55.4975	99.9458
53.4073	99.957	56.1222	99.9674	55.58	99.9453
53.4885	99.9558	56.2042	99.9662	55.6625	99.9445
53.5669	99.9546	56.2887	99.9652	55.7413	99.9438
53.6483	99.9538	56.3726	99.9645	55.8246	99.9432
53.7315	99.9526	56.4594	99.9634	55.9094	99.9425
53.816	99.9513	56.54	99.9618	55.9894	99.9414
53.9009	99.9504	56.6234	99.9605	56.077	99.9406
53.978	99.9497	56.7037	99.959	56.1573	99.9401
54.0581	99.9491	56.7871	99.9576	56.2351	99.9397
54.1403	99.9485	56.871	99.9564	56.3172	99.9391
54.2223	99.9482	56.9493	99.9555	56.3979	99.9386
54.3026	99.9477	57.0308	99.9547	56.4794	99.9381
54.3832	99.947	57.1151	99.954	56.5609	99.9376
54.4649	99.9463	57.1949	99.953	56.6412	99.9373
54.5442	99.946	57.2756	99.9522	56.7215	99.937
54.6231	99.9458	57.354	99.952	56.806	99.937
54.7043	99.9452	57.4371	99.9515	56.884	99.9371
54.7832	99.9447	57.5132	99.9513	56.9633	99.937
54.8644	99.9438	57.5966	99.9513	57.0438	99.9367
54.9469	99.943	57.677	99.9512	57.1256	99.9365
55.0283	99.942	57.7559	99.951	57.203	99.9364
55.1058	99.9411	57.8345	99.9502	57.2806	99.9364
55.1842	99.9408	57.9114	99.9501	57.3596	99.9364
55.2666	99.9407	57.9958	99.9498	57.4412	99.936
55.3431	99.9402	58.0764	99.9496	57.5177	99.9356
55.4224	99.9394	58.1506	99.9491	57.5948	99.935
55.5	99.9386	58.2322	99.9485	57.6693	99.9344
55.5811	99.9377	58.3132	99.9478	57.7532	99.9339
55.6551	99.9369	58.3878	99.9469	57.8291	99.9335
55.7394	99.9364	58.4667	99.9461	57.9064	99.9331
55.8195	99.9356	58.5456	99.9453	57.9879	99.9324
55.8958	99.9348	58.624	99.9446	58.0689	99.932
55.9719	99.9338	58.7021	99.9432	58.1476	99.9314
56.0517	99.9326	58.7848	99.9422	58.2267	99.9307
56.1325	99.9314	58.8625	99.9413	58.3018	99.9304
56.2094	99.9306	58.935	99.9403	58.384	99.9298
56.282	99.9298	59.0149	99.9393	58.4599	99.9293
56.3657	99.9288	59.0969	99.9386	58.5382	99.9285
56.4413	99.9279	59.1741	99.9377	58.6151	99.9278
56.5201	99.927	59.2524	99.937	58.6907	99.9271
56.5977	99.9264	59.3292	99.9367	58.772	99.9265
56.6734	99.9257	59.4037	99.9365	58.8463	99.9257
56.7495	99.925	59.4838	99.9362	58.9251	99.925
56.8289	99.9243	59.5585	99.9357	59.0017	99.9247
56.9046	99.9239	59.6419	99.9351	59.0786	99.9241
56.9812	99.9235	59.716	99.9346	59.1581	99.9237
57.0558	99.9233	59.7929	99.9345	59.231	99.9232
57.1323	99.9232	59.8687	99.9342	59.3144	99.9232
57.2099	99.9231	59.9503	99.9335	59.3918	99.923
57.2893	99.9226	60.0246	99.9325	59.4648	99.9227
57.3629	99.922	60.0997	99.9318	59.5491	99.9223
57.4424	99.9212	60.1728	99.9307	59.6237	99.9222
57.5218	99.9207	60.254	99.9298	59.7033	99.9219
57.5931	99.9198	60.3314	99.9291	59.7753	99.9215
57.6724	99.9187	60.4091	99.9283	59.8559	99.921
57.7489	99.9178	60.485	99.9277	59.9317	99.9205
57.8235	99.9164	60.5563	99.9269	60.0045	99.9202
57.9029	99.915	60.6339	99.9259	60.0828	99.9194
57.9792	99.9138	60.7179	99.925	60.1569	99.919
58.0567	99.9129	60.7866	99.9243	60.2339	99.9183
58.1324	99.9118	60.8636	99.9231	60.3083	99.9176
58.2089	99.9111	60.9407	99.9223	60.3842	99.917
58.2835	99.91	61.0194	99.9214	60.4607	99.9165
58.3572	99.9093	61.0967	99.9202	60.5344	99.916
58.4346	99.9088	61.1739	99.9189	60.6134	99.9155
58.5085	99.9077	61.2443	99.9179	60.6922	99.9149
58.5879	99.907	61.3255	99.9169	60.7668	99.9144
58.6624	99.9063	61.3954	99.9163	60.8435	99.9138
58.738	99.9057	61.4739	99.9159	60.9217	99.9134
58.816	99.9051	61.5527	99.9155	60.9957	99.913
58.8864	99.9047	61.6284	99.915	61.0688	99.9125
58.9618	99.9039	61.6984	99.9143	61.1435	99.9121
59.033	99.9033	61.7742	99.9137	61.2179	99.9117
59.1145	99.9028	61.8501	99.9134	61.2945	99.911
59.1854	99.9024	61.9248	99.9129	61.3683	99.9105
59.2707	99.902	62.0009	99.912	61.4457	99.9103
59.3391	99.9015	62.0797	99.9109	61.5209	99.9099
59.4146	99.9012	62.1503	99.9101	61.5971	99.9096
59.4919	99.9001	62.2275	99.9092	61.6729	99.9089
59.5673	99.8993	62.304	99.9086	61.7472	99.9083
59.6414	99.8982	62.3803	99.9075	61.8181	99.9077
59.7177	99.8973	62.4536	99.9066	61.9009	99.9073
59.7876	99.8963	62.5346	99.9056	61.9751	99.9067
59.8668	99.8951	62.6012	99.9044	62.0515	99.906
59.9408	99.8938	62.6816	99.9034	62.1265	99.9053
60.0211	99.8926	62.7517	99.9022	62.199	99.9045
60.0917	99.8914	62.8268	99.901	62.2761	99.9036
60.1682	99.8899	62.9035	99.8997	62.3497	99.9027
60.2396	99.8888	62.9829	99.8982	62.4266	99.9022
60.3202	99.8875	63.0577	99.8967	62.5021	99.9014
60.3918	99.8863	63.1312	99.8956	62.5752	99.9009
60.4667	99.8853	63.2069	99.8946	62.6508	99.9001
60.5377	99.8842	63.2833	99.8934	62.7241	99.8996
60.6169	99.8835	63.3605	99.8923	62.8034	99.8991
60.6866	99.8826	63.4284	99.8912	62.8779	99.8987
60.7657	99.8821	63.5044	99.8906	62.9507	99.8982
60.8395	99.8817	63.5832	99.89	63.0264	99.8979
60.9144	99.8812	63.6586	99.8891	63.1019	99.8977
60.9862	99.8808	63.7371	99.8886	63.1773	99.8973
61.0634	99.8806	63.807	99.8879	63.2494	99.8972
61.1405	99.8806	63.8814	99.887	63.3262	99.8968
61.2157	99.8804	63.9618	99.886	63.3999	99.8966
61.2907	99.8798	64.0355	99.8852	63.4763	99.8962
61.3709	99.8792	64.1077	99.8842	63.5557	99.8958
61.4413	99.8784	64.1865	99.8833	63.6306	99.8956
61.5171	99.8777	64.2585	99.8821	63.7093	99.8953
61.5899	99.8767	64.3396	99.8808	63.7825	99.8949
61.6677	99.8759	64.4083	99.8798	63.8539	99.8942
61.7419	99.8751	64.482	99.8786	63.9325	99.8938
61.8181	99.874	64.5599	99.8775	64.0027	99.8935
61.8951	99.8726	64.6349	99.8763	64.0774	99.893
61.9662	99.8716	64.7088	99.8751	64.1578	99.8922
62.04	99.8707	64.7882	99.874	64.2331	99.8915
62.1154	99.8695	64.8638	99.8728	64.3065	99.8907
62.1895	99.8683	64.9343	99.8714	64.381	99.8897
62.2659	99.8669	65.0135	99.8703	64.4567	99.8888
62.3414	99.8657	65.0876	99.869	64.5365	99.888
62.4177	99.8646	65.1612	99.8679	64.6082	99.8872
62.4956	99.8635	65.2292	99.8664	64.6828	99.8864
62.5729	99.8622	65.3066	99.8649	64.7572	99.8856
62.6393	99.861	65.3873	99.8636	64.8382	99.8847
62.7188	99.8596	65.4576	99.8623	64.9115	99.8841
62.7962	99.8587	65.5381	99.8612	64.9863	99.8835
62.8748	99.8581	65.6121	99.8603	65.0637	99.8831
62.9453	99.8576	65.6895	99.8594	65.1394	99.8828
63.0212	99.857	65.7628	99.8583	65.2137	99.8824
63.0949	99.8565	65.8451	99.8573	65.2928	99.882
63.1718	99.856	65.9132	99.8564	65.3674	99.8815
63.2492	99.8552	65.9924	99.8559	65.441	99.881
63.3264	99.8547	66.068	99.8551	65.5175	99.8805
63.4017	99.8544	66.1432	99.8544	65.5921	99.8802
63.4746	99.854	66.2196	99.854	65.6668	99.8797
63.5545	99.8535	66.2928	99.8531	65.7443	99.879
63.6293	99.853	66.3675	99.8519	65.8183	99.8782
63.7052	99.8523	66.4457	99.8508	65.8907	99.8777
63.7822	99.8516	66.5191	99.8495	65.9748	99.877
63.8529	99.8508	66.5968	99.8484	66.0459	99.8763
63.9296	99.8498	66.672	99.8473	66.1152	99.8756
64.0075	99.8492	66.7512	99.8459	66.196	99.875
64.0856	99.8481	66.8242	99.8448	66.2712	99.8742
64.1579	99.8469	66.9042	99.8434	66.3482	99.8733
64.2369	99.8456	66.9732	99.8415	66.4248	99.8724
64.3106	99.8442	67.0559	99.8399	66.5011	99.8716
64.3892	99.8428	67.1319	99.8386	66.5777	99.8711
64.4639	99.8415	67.2113	99.8371	66.6556	99.8702
64.5402	99.8404	67.2878	99.836	66.731	99.8695
64.6155	99.8391	67.3668	99.8346	66.8078	99.8687
64.6948	99.8379	67.4427	99.8332	66.8869	99.8681
64.7708	99.8368	67.5186	99.832	66.9665	99.8671
64.8468	99.8359	67.5918	99.8307	67.0408	99.8662
64.9233	99.835	67.6718	99.8294	67.1136	99.8657
65.002	99.8344	67.7465	99.8287	67.1899	99.8651
65.0781	99.8337	67.8273	99.828	67.2695	99.8648
65.1526	99.8329	67.9009	99.8271	67.3453	99.864
65.2321	99.8321	67.9822	99.8263	67.4215	99.8635
65.3108	99.8314	68.0562	99.8255	67.501	99.8628
65.3855	99.8309	68.1362	99.8248	67.5785	99.8623
65.46	99.8304	68.2147	99.8239	67.6528	99.8617
65.5384	99.8296	68.2924	99.8226	67.7304	99.8611
65.6173	99.8291	68.3712	99.8214	67.8076	99.8607
65.6935	99.8285	68.4446	99.8202	67.8854	99.8597
65.7711	99.8279	68.5232	99.8189	67.962	99.859
65.8449	99.8273	68.6049	99.8176	68.0404	99.8582
65.9276	99.8266	68.6761	99.816	68.1232	99.8574
66.0015	99.8256	68.7549	99.8144	68.1979	99.8566
66.0832	99.825	68.8349	99.8129	68.2768	99.8559
66.1611	99.8241	68.9126	99.8114	68.3521	99.8549
66.2406	99.8231	68.9885	99.8102	68.429	99.8541
66.3182	99.8223	69.0639	99.8093	68.5075	99.853
66.3938	99.8213	69.1427	99.8078	68.5896	99.852
66.4757	99.82	69.2184	99.8061	68.6648	99.8512
66.5536	99.8186	69.3001	99.8046	68.7443	99.85
66.6316	99.8173	69.3766	99.803	68.8251	99.8489
66.706	99.816	69.4554	99.8016	68.8991	99.848
66.7843	99.8149	69.5361	99.8006	68.9803	99.847
66.8613	99.8136	69.6141	99.7996	69.058	99.846
66.941	99.8123	69.692	99.7983	69.1421	99.8449
67.0186	99.8109	69.769	99.7968	69.2144	99.8441
67.0979	99.8098	69.8444	99.7956	69.2962	99.8434
67.1779	99.8087	69.9258	99.7945	69.3761	99.8427
67.2567	99.8078	70.0093	99.794	69.453	99.842
67.3325	99.8068	70.0863	99.7931	69.5299	99.8414
67.4116	99.8061	70.1593	99.7924	69.61	99.8408
67.4876	99.8055	70.2422	99.7917	69.6905	99.8401
67.5695	99.8052	70.3233	99.7911	69.7703	99.8396
67.6502	99.8043	70.3962	99.7904	69.8475	99.8389
67.7286	99.8035	70.4757	99.7896	69.9322	99.8383
67.8098	99.8032	70.5539	99.7883	70.0087	99.8376
67.8889	99.8025	70.6347	99.787	70.0883	99.8366
67.9673	99.8019	70.7158	99.7863	70.1668	99.8356
68.0469	99.8012	70.7927	99.7851	70.2483	99.8345
68.1271	99.8004	70.8701	99.784	70.323	99.8337
68.2046	99.7993	70.9487	99.7825	70.4048	99.8327
68.2825	99.7985	71.0287	99.7809	70.4859	99.8316
68.3664	99.7973	71.1073	99.7791	70.5663	99.8305
68.4458	99.7966	71.1889	99.7772	70.6447	99.8296
68.5272	99.7955	71.2755	99.7758	70.7238	99.8284
68.6059	99.7941	71.3514	99.7748	70.8037	99.8273
68.6849	99.7928	71.4311	99.7733	70.8875	99.8261
68.762	99.7914	71.5093	99.7713	70.9654	99.8251
68.8443	99.7902	71.591	99.77	71.0483	99.8242
68.9236	99.7893	71.6707	99.7682	71.1305	99.823
69.0028	99.7883	71.7534	99.767	71.2079	99.822
69.0824	99.7871	71.8358	99.766	71.2857	99.8209
69.1592	99.7856	71.9129	99.7648	71.3656	99.8197
69.2428	99.7841	71.9947	99.7636	71.45	99.8186
69.3258	99.7831	72.0697	99.7622	71.5284	99.8176
69.4073	99.782	72.1528	99.7608	71.6147	99.8167
69.4831	99.7811	72.2332	99.7597	71.6933	99.816
69.5676	99.7804	72.3153	99.7585	71.7693	99.8152
69.6461	99.7796	72.3961	99.7573	71.848	99.8143
69.73	99.7788	72.4757	99.7562	71.9297	99.8133
69.8143	99.7778	72.5603	99.7548	72.0109	99.8126
69.8914	99.7769	72.6386	99.7535	72.0905	99.812
69.9754	99.7765	72.7201	99.7522	72.1742	99.8114
70.0597	99.7762	72.7997	99.7507	72.254	99.8108
70.1448	99.7755	72.8834	99.7495	72.3369	99.81
70.2221	99.7747	72.9639	99.7482	72.4179	99.8092
70.3039	99.7739	73.0495	99.7469	72.4985	99.8083
70.3856	99.7727	73.1296	99.7459	72.5815	99.8073
70.4699	99.7716	73.2106	99.7444	72.6605	99.8064
70.5502	99.7705	73.2912	99.7429	72.7449	99.8056
70.6318	99.7696	73.3722	99.7413	72.8278	99.8046
70.7158	99.7688	73.4526	99.7397	72.9057	99.8033
70.7981	99.7676	73.5373	99.7378	72.9908	99.8022
70.875	99.7665	73.616	99.7362	73.0742	99.8011
70.9554	99.7655	73.6976	99.7347	73.1547	99.7998
71.0386	99.7643	73.7802	99.7336	73.2321	99.7987
71.1218	99.7629	73.866	99.7321	73.3174	99.7975
71.2056	99.7616	73.9481	99.7302	73.4012	99.7964
71.2827	99.7604	74.0282	99.7288	73.4885	99.7952
71.3682	99.7594	74.1108	99.7273	73.5679	99.7941
71.4467	99.7581	74.1933	99.726	73.6497	99.7929
71.5295	99.7569	74.2737	99.7247	73.7302	99.792
71.6106	99.7557	74.3586	99.7238	73.8121	99.7909
71.6968	99.7546	74.4392	99.7225	73.8964	99.79
71.7801	99.7534	74.5205	99.7215	73.9791	99.7891
71.8577	99.7521	74.6057	99.72	74.0618	99.7883
71.9442	99.7516	74.6868	99.7187	74.1447	99.7876
72.0239	99.7515	74.769	99.7178	74.2252	99.7867
72.1047	99.7511	74.8552	99.7162	74.315	99.786
72.1875	99.7501	74.9334	99.7153	74.3959	99.785
72.2736	99.7496	75.0134	99.7142	74.4793	99.7839
72.3593	99.7487	75.096	99.7128	74.5597	99.7829
72.4416	99.7478	75.1809	99.7113	74.6433	99.7816
72.5254	99.747	75.2616	99.7099	74.7223	99.7805
72.6031	99.7462	75.3489	99.7079	74.8078	99.7794
72.6878	99.7457	75.4287	99.706	74.8887	99.778
72.7697	99.7444	75.5109	99.7042	74.9716	99.7767
72.8538	99.7428	75.5949	99.7021	75.0575	99.7752
72.9372	99.7415	75.6822	99.7005	75.1433	99.774
73.0219	99.7402	75.7648	99.6986	75.2232	99.7727
73.1021	99.7389	75.8487	99.697	75.3079	99.7717
73.1849	99.7378	75.9283	99.6954	75.3867	99.7703
73.2645	99.7367	76.0115	99.6937	75.4701	99.7693
73.3515	99.7355	76.0947	99.6922	75.5595	99.7682
73.431	99.7341	76.1754	99.6911	75.6393	99.7671
73.5168	99.7326	76.2633	99.6897	75.7261	99.766
73.6011	99.7315	76.3491	99.6881	75.8075	99.7648
73.6831	99.7304	76.4245	99.6867	75.8915	99.7639
73.7653	99.7292	76.5121	99.6851	75.9755	99.7627
73.8528	99.7282	76.5987	99.6836	76.0599	99.7618
73.9373	99.7271	76.6854	99.6818	76.1412	99.7607
74.0186	99.7261	76.7646	99.6805	76.2312	99.7598
74.1011	99.725	76.8491	99.6792	76.3096	99.7589
74.1834	99.7239	76.9365	99.6779	76.3895	99.7581
74.2685	99.723	77.0196	99.6762	76.4789	99.7572
74.3541	99.7224	77.1026	99.6748	76.5599	99.7561
74.439	99.7214	77.185	99.6739	76.6454	99.7552
74.5223	99.7207	77.2699	99.6726	76.7259	99.7542
74.6085	99.7197	77.3549	99.6704	76.8085	99.7533
74.693	99.7189	77.4419	99.6693	76.8925	99.7521
74.7775	99.7179	77.5206	99.6683	76.9786	99.7511
74.8642	99.717	77.6063	99.6664	77.0631	99.7501
74.947	99.7162	77.6938	99.6646	77.1466	99.749
75.0353	99.7151	77.7765	99.6634	77.2385	99.7477
75.1185	99.714	77.8548	99.6615	77.3197	99.7464
75.2026	99.7128	77.9373	99.6597	77.4048	99.7452
75.2889	99.7118	78.024	99.6579	77.4885	99.744
75.3717	99.7106	78.1075	99.6559	77.574	99.7423
75.4581	99.7095	78.1945	99.6542	77.6579	99.741
75.5437	99.7083	78.2757	99.6521	77.7401	99.7398
75.6232	99.7071	78.3658	99.65	77.8254	99.7382
75.7119	99.7056	78.4492	99.6483	77.911	99.7367
75.7975	99.7044	78.5299	99.6464	77.9964	99.7352
75.8814	99.7034	78.618	99.6442	78.0801	99.7336
75.9565	99.7023	78.7002	99.6426	78.1675	99.732
76.0439	99.7011	78.7871	99.6409	78.2517	99.7308
76.1309	99.6999	78.868	99.6391	78.3337	99.7295
76.2167	99.6986	78.9588	99.6375	78.414	99.7284
76.3023	99.6977	79.0413	99.6365	78.5009	99.7271
76.3865	99.6966	79.1242	99.6355	78.5857	99.7259
76.4697	99.6956	79.2083	99.6338	78.6697	99.7249
76.5553	99.6947	79.296	99.6327	78.7499	99.7239
76.6429	99.6936	79.3813	99.6317	78.8392	99.7228
76.7219	99.6927	79.465	99.6304	78.9189	99.7218
76.8077	99.6919	79.5535	99.629	79.0043	99.7208
76.8932	99.6911	79.6337	99.6277	79.0882	99.7196
76.9763	99.6904	79.7231	99.6264	79.1761	99.7184
77.0655	99.6899	79.8075	99.6251	79.2613	99.7174
77.1463	99.6889	79.8956	99.6237	79.3478	99.7161
77.2279	99.688	79.9788	99.6217	79.4326	99.7148
77.3143	99.6872	80.0639	99.6199	79.5186	99.7134
77.3997	99.6863	80.1432	99.6176	79.6041	99.712
77.4862	99.6854	80.2302	99.6155	79.6908	99.7105
77.5702	99.684	80.3149	99.6137	79.7754	99.7091
77.6542	99.6829	80.4025	99.6119	79.8575	99.7076
77.7426	99.6815	80.488	99.6095	79.9413	99.7062
77.8235	99.6799	80.5769	99.6072	80.0264	99.7048
77.9133	99.6783	80.659	99.6049	80.1113	99.7033
77.9981	99.6772	80.7442	99.6029	80.1985	99.7018
78.0836	99.6757	80.8267	99.6006	80.2839	99.7004
78.1652	99.6742	80.9129	99.5984	80.3684	99.6992
78.2527	99.673	80.9951	99.5968	80.4557	99.6979
78.3372	99.6717	81.0831	99.5947	80.5356	99.6966
78.4218	99.6705	81.1697	99.5922	80.6166	99.6954
78.5055	99.669	81.2515	99.5903	80.7039	99.6942
78.591	99.6679	81.3357	99.5887	80.7894	99.6929
78.676	99.667	81.4242	99.5868	80.8721	99.6917
78.7591	99.666	81.5093	99.5851	80.9563	99.6904
78.8421	99.6646	81.5961	99.5833	81.0428	99.6893
78.9344	99.6636	81.6777	99.5818	81.1305	99.6879
79.0164	99.6625	81.7646	99.5804	81.2144	99.6865
79.0994	99.6612	81.8497	99.5789	81.3011	99.6853
79.1855	99.66	81.9345	99.5773	81.3856	99.6843
79.2708	99.6591	82.0195	99.5758	81.4701	99.683
79.3566	99.6583	82.1014	99.5742	81.554	99.6816
79.4446	99.6573	82.1863	99.5723	81.6407	99.6801
79.5253	99.6562	82.2729	99.571	81.7243	99.6786
79.6106	99.6551	82.3571	99.5692	81.8099	99.6771
79.6925	99.6542	82.447	99.5673	81.8935	99.6756
79.7816	99.653	82.532	99.5652	81.98	99.6741
79.8667	99.6518	82.6164	99.5633	82.0651	99.6725
79.9477	99.6509	82.6976	99.5609	82.1463	99.6709
80.0361	99.6495	82.7853	99.5587	82.2345	99.6691
80.1235	99.6481	82.8749	99.5564	82.3217	99.6676
80.207	99.6466	82.9633	99.5545	82.4087	99.666
80.2914	99.6451	83.0465	99.5532	82.4933	99.6645
80.379	99.6434	83.1296	99.5514	82.5741	99.663
80.4623	99.6421	83.2148	99.5498	82.6594	99.6616
80.5487	99.6405	83.2993	99.5479	82.7461	99.6602
80.6332	99.639	83.382	99.5464	82.8344	99.6588
80.72	99.6377	83.4666	99.5448	82.9183	99.6574
80.8051	99.6361	83.5546	99.5436	83.0007	99.6559
80.8873	99.635	83.6391	99.5425	83.0856	99.6544
80.9794	99.6341	83.7259	99.5412	83.1749	99.6529
81.0634	99.6332	83.8098	99.5396	83.2518	99.6515
81.1454	99.6321	83.8984	99.5376	83.3411	99.6502
81.2342	99.6309	83.9834	99.5357	83.4242	99.6489
81.3155	99.6296	84.0683	99.5339	83.5149	99.6478
81.4014	99.6289	84.1492	99.5327	83.5953	99.6468
81.489	99.6279	84.2373	99.5313	83.686	99.6457
81.5734	99.6268	84.3248	99.5296	83.7714	99.6448
81.6578	99.626	84.4053	99.5277	83.8558	99.6437
81.7426	99.6251	84.4914	99.5258	83.9361	99.6429
81.8311	99.6241	84.5786	99.5244	84.022	99.6419
81.9166	99.6227	84.6593	99.5224	84.1104	99.6409
82.0012	99.6218	84.7472	99.5209	84.1932	99.6396
82.0819	99.6207	84.8342	99.519	84.2804	99.6383
82.1663	99.6195	84.9182	99.517	84.3662	99.6368
82.2504	99.6182	85.0024	99.5145	84.4529	99.635
82.3346	99.6167	85.0872	99.5124	84.536	99.6332
82.4178	99.6153	85.1738	99.5101	84.6206	99.6313
82.5035	99.6135	85.2591	99.5081	84.7061	99.6297
82.5842	99.6118	85.3453	99.5058	84.7896	99.6277
82.6679	99.6102	85.4302	99.5035	84.8728	99.6262
82.7537	99.6086	85.5173	99.5014	84.961	99.6247
82.8406	99.6071	85.5977	99.499	85.0423	99.6233
82.9166	99.6056	85.682	99.4968	85.1299	99.6218
83.0066	99.6039	85.7678	99.4948	85.2126	99.6204
83.0883	99.6022	85.8547	99.4927	85.3003	99.6192
83.174	99.6011	85.9379	99.4903	85.3847	99.6181
83.2565	99.5996	86.0247	99.4883	85.4682	99.617
83.3447	99.5984	86.1059	99.4865	85.5525	99.6156
83.4274	99.5971	86.1877	99.4849	85.6352	99.6144
83.515	99.5957	86.2784	99.4829	85.7208	99.6129
83.5994	99.5946	86.3624	99.4809	85.8094	99.6115
83.6852	99.5934	86.4459	99.479	85.8948	99.6102
83.7678	99.5923	86.5302	99.4774	85.9739	99.609
83.8539	99.5914	86.6186	99.4758	86.0599	99.6077
83.9372	99.5904	86.701	99.4742	86.1468	99.6063
84.0254	99.5895	86.7876	99.4729	86.2331	99.605
84.1109	99.5888	86.8707	99.4715	86.3144	99.6036
84.1986	99.5879	86.9545	99.4695	86.3997	99.6021
84.2792	99.5869	87.0354	99.4675	86.4815	99.6008
84.3656	99.5857	87.1219	99.4652	86.5674	99.5993
84.4484	99.5847	87.2084	99.4631	86.6515	99.5977
84.5353	99.5834	87.2911	99.4607	86.7369	99.5958
84.6173	99.582	87.375	99.4581	86.8207	99.5942
84.6994	99.5808	87.46	99.4552	86.9036	99.5926
84.7825	99.5795	87.5456	99.4526	86.9881	99.5909
84.8707	99.578	87.6299	99.4499	87.074	99.589
84.9511	99.5765	87.7122	99.4471	87.1565	99.5871
85.0399	99.5747	87.7984	99.4443	87.2378	99.5853
85.1222	99.5731	87.88	99.4418	87.3242	99.5837
85.2099	99.5717	87.9634	99.4396	87.4162	99.5819
85.2894	99.57	88.0439	99.4372	87.4959	99.5804
85.3752	99.5685	88.1299	99.4348	87.5792	99.579
85.4598	99.567	88.2169	99.4323	87.6662	99.5773
85.5453	99.5657	88.299	99.4304	87.7469	99.5755
85.6252	99.5644	88.3833	99.4284	87.8327	99.5739
85.7114	99.563	88.4712	99.426	87.915	99.5723
85.7979	99.5618	88.5484	99.424	87.9995	99.5707
85.8841	99.5608	88.6346	99.4222	88.0857	99.5692
85.966	99.5599	88.7165	99.4202	88.1717	99.5677
86.0507	99.5588	88.8036	99.4183	88.2563	99.5662
86.13	99.5577	88.8842	99.4166	88.3381	99.5645
86.2175	99.5568	88.9749	99.4151	88.4238	99.5627
86.2994	99.5559	89.0547	99.4135	88.5086	99.5612
86.3864	99.5548	89.1389	99.4117	88.5918	99.5597
86.4703	99.5537	89.2242	99.4098	88.6756	99.5582
86.5544	99.5523	89.3077	99.408	88.7595	99.5567
86.6361	99.551	89.3899	99.4065	88.8431	99.5551
86.7225	99.5496	89.4708	99.4045	88.9266	99.5534
86.8025	99.5484	89.5599	99.4026	89.0064	99.5515
86.8903	99.5469	89.6452	99.4005	89.0958	99.5496
86.9722	99.5455	89.7309	99.3981	89.1783	99.5476
87.0574	99.5439	89.8144	99.3956	89.2633	99.5457
87.1378	99.5421	89.8962	99.3931	89.343	99.5436
87.2252	99.5404	89.9814	99.3905	89.4287	99.5417
87.3091	99.5386	90.0656	99.388	89.517	99.5397
87.3956	99.537	90.1478	99.3856	89.5978	99.5378
87.4747	99.5352	90.2334	99.3828	89.6768	99.536
87.5601	99.5333	90.3191	99.3803	89.7618	99.534
87.642	99.5315	90.4023	99.3779	89.8414	99.5322
87.7281	99.5298	90.4883	99.3755	89.9282	99.5305
87.804	99.5283	90.5674	99.3734	90.0119	99.529
87.8957	99.5268	90.6514	99.3714	90.0942	99.5273
87.9766	99.5254	90.735	99.3693	90.1758	99.5256
88.0605	99.5241	90.8186	99.3673	90.259	99.524
88.1419	99.5229	90.9009	99.3652	90.3414	99.5224
88.2251	99.522	90.9884	99.3631	90.4261	99.5206
88.3072	99.5209	91.0692	99.3613	90.5104	99.5189
88.3913	99.52	91.1593	99.3588	90.5932	99.5175
88.4734	99.5189	91.2413	99.3566	90.6733	99.516
88.5554	99.5177	91.3231	99.3544	90.7619	99.5144
88.6386	99.5162	91.4024	99.3522	90.8449	99.5128
88.7257	99.5149	91.4892	99.35	90.929	99.511
88.8082	99.5137	91.572	99.3478	91.0082	99.5097
88.8903	99.5125	91.6567	99.3458	91.0939	99.5079
88.9739	99.511	91.7382	99.3437	91.1772	99.5062
89.0561	99.5095	91.8231	99.3412	91.2589	99.5043
89.1438	99.5082	91.91	99.3385	91.3423	99.5024
89.23	99.5067	91.9863	99.3362	91.424	99.5006
89.3109	99.5054	92.0699	99.3337	91.5097	99.4986
89.3908	99.5037	92.1521	99.3311	91.5959	99.4964
89.4778	99.502	92.2366	99.3283	91.6827	99.4944
89.562	99.5004	92.3207	99.3256	91.7635	99.4923
89.6447	99.4989	92.4049	99.3231	91.8475	99.49
89.7275	99.4972	92.4862	99.3202	91.9305	99.4879
89.8089	99.4954	92.5725	99.3177	92.0147	99.4857
89.8954	99.4934	92.6547	99.3153	92.098	99.4838
89.9765	99.4914	92.7404	99.3133	92.1768	99.4819
90.058	99.4897	92.8216	99.3112	92.2626	99.4797
90.1392	99.4882	92.905	99.3091	92.3458	99.4779
90.2227	99.487	92.9856	99.307	92.4303	99.4761
90.3058	99.4859	93.0718	99.3053	92.5106	99.4741
90.3903	99.4847	93.1591	99.3033	92.5994	99.4723
90.4732	99.4832	93.2421	99.3012	92.6778	99.4706
90.5579	99.4818	93.3234	99.2992	92.7642	99.4689
90.6394	99.4809	93.4041	99.2973	92.8458	99.4672
90.7204	99.48	93.4887	99.2953	92.9288	99.4655
90.7994	99.4791	93.574	99.2931	93.0129	99.4638
90.8804	99.4778	93.6533	99.2913	93.0945	99.4621
90.9624	99.4763	93.737	99.2893	93.1743	99.4603
91.0477	99.4752	93.8187	99.2874	93.2596	99.4587
91.1264	99.4741	93.903	99.2854	93.3374	99.457
91.2135	99.4728	93.9849	99.2831	93.425	99.4552
91.2983	99.4715	94.0653	99.2806	93.5058	99.4534
91.3838	99.4702	94.1505	99.2784	93.5915	99.4516
91.466	99.4685	94.2329	99.2757	93.6714	99.4496
91.549	99.4667	94.3152	99.2736	93.7554	99.4475
91.6289	99.4651	94.3986	99.2709	93.8393	99.4454
91.7144	99.4637	94.4824	99.2682	93.9165	99.4434
91.7936	99.4622	94.5609	99.2653	94.001	99.4413
91.8744	99.4604	94.6449	99.2624	94.081	99.4392
91.956	99.4584	94.7294	99.2596	94.1672	99.4369
92.0389	99.4564	94.8138	99.2571	94.2489	99.4348
92.1193	99.4546	94.8941	99.2549	94.332	99.4327
92.2109	99.4525	94.9795	99.2527	94.4146	99.4306
92.2901	99.4508	95.0598	99.2505	94.4943	99.4285
92.3731	99.4492	95.1408	99.248	94.5802	99.4268
92.4506	99.4474	95.2236	99.246	94.6629	99.4247
92.5363	99.4455	95.3091	99.2438	94.741	99.4227
92.6157	99.4437	95.3921	99.2414	94.8283	99.4208
92.6996	99.4422	95.4725	99.2393	94.9113	99.4191
92.7829	99.4406	95.5523	99.2371	94.9943	99.4173
92.8691	99.4394	95.6361	99.235	95.0753	99.4154
92.9463	99.4382	95.7183	99.233	95.1595	99.4136
93.0294	99.4374	95.8056	99.2305	95.2403	99.4117
93.1126	99.4363	95.888	99.2283	95.3237	99.4098
93.1966	99.4351	95.9672	99.2257	95.4075	99.408
93.2787	99.4342	96.0507	99.2228	95.4892	99.4061
93.3634	99.4331	96.1306	99.2198	95.5709	99.4041
93.4402	99.432	96.2158	99.2166	95.656	99.4019
93.5242	99.4307	96.2973	99.2136	95.7338	99.3997
93.6034	99.4294	96.3794	99.2109	95.8166	99.3976
93.6872	99.4278	96.4613	99.2078	95.9011	99.3956
93.7694	99.426	96.5408	99.2049	95.9839	99.3936
93.8559	99.424	96.6221	99.2025	96.0655	99.3913
93.9333	99.422	96.7069	99.1996	96.1432	99.3891
94.0223	99.4203	96.7877	99.1972	96.2315	99.3868
94.0996	99.4183	96.8686	99.1947	96.3175	99.3846
94.184	99.4167	96.9509	99.1931	96.4013	99.3824
94.2656	99.4151	97.0338	99.1914	96.4829	99.3805
94.3445	99.4132	97.1164	99.1893	96.5663	99.3784
94.4259	99.4113	97.2001	99.187	96.6502	99.3761
94.5108	99.4094	97.2815	99.1851	96.7292	99.3738
94.5942	99.4077	97.3609	99.183	96.8114	99.3717
94.6801	99.406	97.4456	99.1806	96.8954	99.3697
94.7606	99.4043	97.5298	99.1783	96.975	99.368
94.8402	99.4026	97.6151	99.176	97.0565	99.3662
94.9202	99.4008	97.694	99.1738	97.1379	99.3642
95.0052	99.3991	97.7752	99.1711	97.2218	99.3622
95.0847	99.397	97.858	99.169	97.3074	99.3603
95.1706	99.3956	97.9412	99.1671	97.3879	99.3586
95.2492	99.394	98.022	99.1649	97.4708	99.3569
95.3358	99.3926	98.1041	99.1627	97.5531	99.355
95.4171	99.3914	98.1883	99.1606	97.6322	99.353
95.4986	99.3903	98.2707	99.1581	97.7121	99.351
95.5818	99.3889	98.3522	99.1558	97.797	99.3488
95.6665	99.3875	98.4328	99.1535	97.8752	99.3466
95.7425	99.3861	98.5162	99.1511	97.9607	99.3445
95.8273	99.3843	98.5989	99.1488	98.0409	99.3426
95.9066	99.3828	98.6784	99.1466	98.1258	99.3403
95.9937	99.3812	98.7627	99.1439	98.2057	99.3381
96.0706	99.3797	98.8429	99.1415	98.2895	99.3359
96.1586	99.3781	98.9235	99.1388	98.3696	99.3337
96.2359	99.3761	99.0048	99.1359	98.4487	99.3313
96.32	99.3739	99.0923	99.1331	98.534	99.3292
96.3983	99.3718	99.1677	99.1304	98.6166	99.327
96.4786	99.37	99.2537	99.1277	98.6982	99.3248
96.5613	99.3683	99.3343	99.1252	98.7828	99.3225
96.6458	99.367	99.4148	99.1225	98.8646	99.3201
96.73	99.3654	99.4994	99.1196	98.9484	99.3178
96.8085	99.3634	99.5849	99.1169	99.0266	99.3153
96.89	99.3617	99.6624	99.1144	99.1109	99.3131
96.9726	99.36	99.7459	99.1118	99.192	99.3109
97.0535	99.3584	99.8273	99.1095	99.2728	99.3088
97.1349	99.357	99.9103	99.1072	99.3556	99.3066
97.2124	99.3558	99.9919	99.1053	99.4353	99.3044
97.3003	99.3544	100.074	99.1028	99.5142	99.3023
97.3776	99.3529	100.154	99.1003	99.5941	99.3002
97.4643	99.3514	100.239	99.0981	99.6771	99.2982
97.5464	99.3503	100.32	99.0958	99.7542	99.2961
97.626	99.3494	100.404	99.0938	99.8421	99.2944
97.7098	99.3483	100.485	99.0915	99.9222	99.2922
97.7914	99.3474	100.569	99.0892	100.003	99.2899
97.874	99.3463	100.648	99.0868	100.087	99.288
97.9545	99.3455	100.729	99.0844	100.172	99.2858
98.034	99.3444	100.815	99.0815	100.251	99.2838
98.1195	99.3433	100.894	99.0792	100.332	99.2815
98.1941	99.3418	100.984	99.0769	100.412	99.279
98.2815	99.3401	101.064	99.0741	100.496	99.2768
98.363	99.3382	101.141	99.0712	100.579	99.2746
98.4462	99.3365	101.226	99.0684	100.661	99.2722
98.5282	99.3344	101.303	99.0655	100.746	99.2699
98.6136	99.3324	101.389	99.0624	100.826	99.2675
98.694	99.3306	101.471	99.0596	100.907	99.2651
98.7766	99.3285	101.553	99.0568	100.986	99.2628
98.8595	99.3263	101.634	99.0539	101.068	99.2603
98.9411	99.3241	101.714	99.0513	101.153	99.2579
99.0235	99.3229	101.799	99.0485	101.234	99.2559
99.1042	99.3212	101.88	99.0458	101.318	99.2535
99.1844	99.3194	101.962	99.0433	101.4	99.2511
99.2677	99.3174	102.045	99.0406	101.482	99.249
99.3521	99.3156	102.126	99.0378	101.561	99.247
99.4327	99.3136	102.208	99.0355	101.648	99.2452
99.5149	99.3119	102.293	99.0329	101.731	99.2432
99.5975	99.3102	102.378	99.0302	101.813	99.2411
99.6751	99.3087	102.457	99.0282	101.897	99.239
99.7575	99.3071	102.537	99.0257	101.977	99.237
99.8397	99.3052	102.62	99.0232	102.062	99.235
99.9252	99.3036	102.699	99.021	102.141	99.2329
100.006	99.3023	102.781	99.0187	102.221	99.2307
100.088	99.3008	102.865	99.016	102.302	99.2282
100.17	99.2994	102.95	99.0136	102.389	99.2258
100.254	99.298	103.032	99.0111	102.472	99.2235
100.336	99.2966	103.115	99.0088	102.553	99.221
100.422	99.2951	103.194	99.0063	102.639	99.2188
100.502	99.2934	103.277	99.0037	102.719	99.2163
100.584	99.292	103.359	99.001	102.802	99.2138
100.67	99.2903	103.443	98.9984	102.883	99.2113
100.753	99.2887	103.525	98.9956	102.967	99.2088
100.829	99.2866	103.607	98.9928	103.051	99.2063
100.918	99.285	103.687	98.9901	103.134	99.2042
100.996	99.2831	103.772	98.9875	103.219	99.2018
101.08	99.281	103.855	98.9848	103.295	99.1994
101.162	99.2791	103.937	98.9817	103.373	99.1971
101.241	99.2773	104.018	98.9791	103.458	99.1945
101.328	99.2755	104.1	98.9766	103.541	99.1923
101.407	99.2738	104.184	98.9742	103.623	99.1899
101.489	99.272	104.266	98.9713	103.706	99.1876
101.57	99.27	104.349	98.9685	103.788	99.1854
101.652	99.2685	104.432	98.966	103.869	99.1832
101.735	99.2667	104.515	98.9637	103.954	99.1808
101.816	99.2652	104.594	98.961	104.034	99.1787
101.898	99.2638	104.679	98.9587	104.117	99.1765
101.981	99.2621	104.759	98.9566	104.198	99.1742
102.066	99.2603	104.841	98.9542	104.283	99.1722
102.147	99.2587	104.927	98.9516	104.364	99.1699
102.231	99.2571	105.004	98.9492	104.445	99.1679
102.308	99.2555	105.082	98.9469	104.526	99.1658
102.393	99.2541	105.168	98.9444	104.612	99.1635
102.476	99.2526	105.251	98.9419	104.689	99.161
102.557	99.2511	105.332	98.9393	104.774	99.1584
102.643	99.2498	105.413	98.9366	104.861	99.1561
102.722	99.2483	105.496	98.9335	104.941	99.1534
102.8	99.2466	105.578	98.9305	105.022	99.1511
102.884	99.245	105.664	98.9277	105.101	99.1484
102.966	99.2435	105.744	98.9247	105.187	99.1459
103.047	99.2416	105.829	98.922	105.271	99.1433
103.127	99.2397	105.914	98.9191	105.352	99.1408
103.211	99.2377	105.998	98.9165	105.437	99.1383
103.297	99.2355	106.078	98.9136	105.519	99.136
103.378	99.2334	106.159	98.9106	105.598	99.1338
103.46	99.2312	106.244	98.9078	105.683	99.1314
103.543	99.229	106.32	98.9051	105.763	99.1291
103.623	99.2271	106.404	98.9024	105.846	99.1267
103.71	99.2251	106.489	98.8998	105.928	99.1242
103.79	99.223	106.57	98.8973	106.007	99.1219
103.87	99.221	106.653	98.8943	106.092	99.1193
103.954	99.2191	106.736	98.8916	106.174	99.1168
104.034	99.2173	106.816	98.8887	106.255	99.1143
104.119	99.2158	106.899	98.8862	106.34	99.1119
104.199	99.2143	106.983	98.8838	106.424	99.1096
104.281	99.2126	107.066	98.8813	106.504	99.1069
104.366	99.2112	107.147	98.8789	106.587	99.1044
104.448	99.2097	107.23	98.8766	106.672	99.1019
104.532	99.2085	107.313	98.8738	106.755	99.0996
104.611	99.2071	107.394	98.871	106.837	99.0973
104.697	99.2057	107.477	98.8684	106.922	99.095
104.774	99.2043	107.56	98.8659	107.004	99.0927
104.856	99.2029	107.647	98.8635	107.087	99.0904
104.939	99.2012	107.724	98.8608	107.167	99.0879
105.022	99.1996	107.81	98.8582	107.25	99.0852
105.105	99.198	107.89	98.8557	107.336	99.0827
105.185	99.1963	107.974	98.8532	107.417	99.08
105.27	99.1946	108.056	98.8503	107.5	99.0773
105.352	99.1927	108.137	98.8478	107.582	99.0748
105.435	99.1909	108.22	98.8452	107.662	99.0722
105.516	99.1891	108.303	98.8424	107.747	99.0696
105.602	99.1872	108.386	98.8394	107.831	99.0669
105.678	99.1855	108.469	98.8365	107.913	99.0643
105.763	99.1838	108.551	98.8337	107.997	99.0617
105.843	99.1817	108.634	98.8306	108.079	99.059
105.93	99.18	108.716	98.8273	108.162	99.0566
106.012	99.1782	108.799	98.8242	108.242	99.0542
106.091	99.1766	108.882	98.821	108.325	99.052
106.177	99.1751	108.967	98.8182	108.409	99.0498
106.256	99.1732	109.047	98.8153	108.491	99.0474
106.34	99.1711	109.129	98.8125	108.572	99.0449
106.422	99.1692	109.212	98.81	108.658	99.0425
106.504	99.1676	109.295	98.8074	108.74	99.04
106.588	99.1662	109.38	98.8051	108.824	99.0375
106.672	99.1646	109.464	98.8024	108.907	99.0354
106.752	99.1631	109.542	98.8001	108.99	99.0331
106.835	99.1615	109.627	98.7976	109.069	99.0307
106.917	99.1597	109.711	98.7952	109.152	99.0281
106.999	99.1579	109.791	98.7924	109.237	99.0252
107.082	99.1566	109.873	98.7898	109.321	99.0225
107.168	99.1552	109.956	98.787	109.403	99.0201
107.247	99.154	110.04	98.784	109.491	99.0175
107.334	99.152	110.122	98.7811	109.572	99.0149
107.419	99.1497	110.206	98.7775	109.655	99.0122
107.497	99.148	110.286	98.7746	109.74	99.0092
107.582	99.1461	110.37	98.7715	109.821	99.0062
107.665	99.1439	110.452	98.7685	109.905	99.0034
107.746	99.1419	110.535	98.7656	109.985	99.0006
107.828	99.1397	110.62	98.7627	110.071	98.9979
107.912	99.1373	110.704	98.7596	110.154	98.995
107.995	99.1351	110.784	98.7565	110.233	98.9922
108.079	99.1326	110.867	98.7533	110.32	98.9894
108.157	99.1304	110.951	98.7505	110.402	98.9867
108.246	99.1284	111.034	98.7477	110.484	98.9844
108.325	99.126	111.116	98.7448	110.564	98.982
108.409	99.1237	111.198	98.7419	110.649	98.9798
108.492	99.1219	111.286	98.7387	110.734	98.9773
108.574	99.12	111.369	98.7359	110.816	98.9747
108.657	99.1179	111.45	98.7331	110.9	98.9723
108.742	99.1161	111.529	98.7304	110.982	98.9699
108.823	99.1145	111.613	98.7278	111.058	98.9676
108.906	99.1129	111.697	98.7251	111.147	98.965
108.989	99.1114	111.776	98.7222	111.229	98.9624
109.075	99.1095	111.863	98.7196	111.31	98.9599
109.154	99.1077	111.945	98.7174	111.394	98.9573
109.238	99.106	112.029	98.7148	111.477	98.9547
109.323	99.1043	112.11	98.712	111.56	98.9522
109.401	99.1026	112.195	98.7091	111.643	98.9494
109.485	99.101	112.274	98.7063	111.724	98.9466
109.57	99.0992	112.358	98.7032	111.808	98.9438
109.653	99.097	112.442	98.7005	111.892	98.9412
109.735	99.0946	112.525	98.6974	111.976	98.9383
109.817	99.0923	112.607	98.6946	112.058	98.9355
109.9	99.0901	112.689	98.6914	112.143	98.9328
109.983	99.0881	112.773	98.6882	112.226	98.9298
110.066	99.0861	112.857	98.685	112.306	98.9269
110.149	99.0836	112.941	98.6822	112.385	98.9242
110.231	99.0811	113.025	98.6791	112.472	98.9215
110.318	99.079	113.106	98.6754	112.554	98.9188
110.398	99.0767	113.192	98.6722	112.638	98.9161
110.48	99.0745	113.275	98.6687	112.723	98.9134
110.564	99.0726	113.356	98.6658	112.808	98.9109
110.649	99.0702	113.443	98.6627	112.888	98.9083
110.73	99.0682	113.525	98.6597	112.971	98.9054
110.811	99.0663	113.607	98.6565	113.053	98.9029
110.896	99.0644	113.691	98.6537	113.136	98.9004
110.981	99.0628	113.777	98.6511	113.219	98.8978
111.061	99.0612	113.857	98.6481	113.306	98.8952
111.144	99.0592	113.942	98.6456	113.386	98.8929
111.228	99.0577	114.023	98.6432	113.474	98.8902
111.31	99.0563	114.109	98.6407	113.553	98.8874
111.395	99.0548	114.193	98.6377	113.638	98.8847
111.48	99.0534	114.273	98.6351	113.719	98.882
111.56	99.0518	114.359	98.6324	113.803	98.8793
111.646	99.0501	114.445	98.6298	113.885	98.8766
111.729	99.0482	114.527	98.6268	113.97	98.8738
111.81	99.0462	114.612	98.6237	114.052	98.8708
111.892	99.0446	114.698	98.6209	114.138	98.8679
111.973	99.043	114.779	98.6181	114.217	98.865
112.056	99.0413	114.861	98.6152	114.305	98.8619
112.139	99.0392	114.949	98.6121	114.39	98.8588
112.223	99.037	115.028	98.6093	114.47	98.8561
112.305	99.035	115.11	98.6061	114.553	98.8532
112.387	99.0329	115.192	98.6028	114.639	98.8503
112.474	99.0309	115.277	98.5997	114.722	98.8473
112.553	99.0288	115.361	98.5963	114.804	98.8444
112.638	99.0268	115.444	98.5934	114.889	98.8416
112.722	99.0243	115.53	98.5904	114.973	98.8387
112.804	99.0218	115.615	98.5872	115.055	98.836
112.888	99.0191	115.7	98.5839	115.139	98.8335
112.975	99.0167	115.779	98.5808	115.224	98.8311
113.058	99.0144	115.867	98.5776	115.305	98.8285
113.135	99.0123	115.949	98.5744	115.383	98.8258
113.222	99.01	116.032	98.5717	115.467	98.8233
113.303	99.0081	116.115	98.5687	115.552	98.8209
113.381	99.0061	116.2	98.5661	115.637	98.8183
113.471	99.004	116.281	98.563	115.719	98.8157
113.555	99.0025	116.365	98.5602	115.803	98.813
113.638	99.001	116.447	98.5571	115.887	98.8103
113.719	98.9996	116.531	98.5544	115.969	98.8075
113.802	98.9981	116.615	98.5515	116.053	98.8045
113.884	98.9965	116.698	98.5487	116.14	98.8018
113.964	98.9948	116.776	98.5461	116.226	98.799
114.049	98.9936	116.862	98.5433	116.306	98.7962
114.131	98.9919	116.944	98.5404	116.388	98.7931
114.217	98.9904	117.03	98.5374	116.475	98.7903
114.297	98.9885	117.114	98.5342	116.559	98.7873
114.38	98.9863	117.196	98.5307	116.638	98.7845
114.466	98.9841	117.277	98.5279	116.724	98.7813
114.545	98.982	117.362	98.5246	116.81	98.7784
114.631	98.9798	117.443	98.5214	116.884	98.7754
114.713	98.9775	117.529	98.518	116.973	98.7722
114.794	98.9754	117.608	98.5144	117.056	98.7692
114.886	98.9729	117.696	98.5108	117.139	98.766
114.97	98.9704	117.775	98.5074	117.222	98.7631
115.053	98.9679	117.86	98.504	117.303	98.7602
115.135	98.9656	117.947	98.5008	117.391	98.7573
115.218	98.9633	118.029	98.498	117.472	98.7545
115.299	98.9612	118.111	98.4949	117.556	98.7519
115.386	98.9589	118.197	98.4919	117.643	98.7493
115.471	98.9569	118.278	98.4891	117.724	98.7467
115.549	98.9549	118.362	98.4861	117.804	98.744
115.635	98.953	118.445	98.4835	117.888	98.7414
115.716	98.9509	118.528	98.481	117.971	98.7386
115.8	98.949	118.611	98.4782	118.053	98.736
115.884	98.9472	118.695	98.4758	118.142	98.7332
115.968	98.9453	118.776	98.473	118.224	98.7304
116.05	98.9434	118.859	98.47	118.306	98.7274
116.137	98.9415	118.946	98.4671	118.387	98.7244
116.223	98.9397	119.029	98.4644	118.472	98.7212
116.303	98.9381	119.108	98.4613	118.559	98.718
116.387	98.9364	119.195	98.4586	118.639	98.715
116.472	98.9346	119.279	98.4556	118.721	98.7118
116.553	98.9328	119.359	98.4523	118.807	98.7088
116.637	98.9305	119.448	98.449	118.887	98.7055
116.715	98.9286	119.529	98.4452	118.972	98.7023
116.799	98.9267	119.612	98.4419	119.06	98.6991
116.888	98.9244	119.697	98.4388	119.143	98.6959
116.969	98.9222	119.779	98.4353	119.226	98.6927
117.051	98.9201	119.862	98.4318	119.307	98.6897
117.133	98.9177	119.943	98.4284	119.395	98.6868
117.214	98.9152	120.027	98.4252	119.477	98.6838
117.302	98.9128	120.113	98.4219	119.556	98.6808
117.385	98.9103	120.195	98.4186	119.639	98.6777
117.466	98.9082	120.279	98.4155	119.72	98.6749
117.55	98.9057	120.358	98.4124	119.801	98.672
117.627	98.9034	120.445	98.4092	119.886	98.6693
117.712	98.9013	120.528	98.4059	119.971	98.6668
117.793	98.8993	120.611	98.4026	120.056	98.6642
117.877	98.8972	120.697	98.3994	120.135	98.6616
117.961	98.8952	120.782	98.3962	120.22	98.6588
118.048	98.8933	120.865	98.3928	120.302	98.6561
118.133	98.8915	120.946	98.3897	120.384	98.6532
118.214	98.8895	121.029	98.3869	120.472	98.6506
118.298	98.8879	121.116	98.3839	120.556	98.6478
118.381	98.8862	121.196	98.3807	120.638	98.6449
118.464	98.8845	121.283	98.3777	120.719	98.6419
118.544	98.8829	121.364	98.3743	120.803	98.6387
118.628	98.8811	121.45	98.3713	120.888	98.6358
118.713	98.8791	121.532	98.3682	120.97	98.6326
118.797	98.8769	121.618	98.3649	121.053	98.6294
118.885	98.8749	121.697	98.3618	121.138	98.6263
118.968	98.8729	121.781	98.3583	121.223	98.6231
119.05	98.8709	121.866	98.3548	121.305	98.6201
119.13	98.8687	121.951	98.3515	121.387	98.617
119.215	98.8666	122.029	98.3483	121.472	98.6137
119.298	98.8641	122.116	98.3451	121.554	98.6107
119.381	98.8617	122.201	98.3422	121.636	98.6076
119.465	98.8592	122.284	98.3388	121.721	98.6044
119.549	98.8568	122.367	98.3354	121.801	98.6014
119.633	98.8544	122.452	98.3323	121.889	98.5983
119.717	98.8518	122.538	98.3292	121.968	98.5955
119.804	98.8491	122.619	98.3262	122.053	98.5927
119.885	98.8466	122.702	98.3231	122.135	98.5898
119.968	98.8441	122.783	98.3198	122.218	98.5868
120.05	98.8416	122.869	98.3166	122.3	98.584
120.137	98.8395	122.954	98.3136	122.384	98.5811
120.221	98.8374	123.034	98.3103	122.468	98.5782
120.308	98.8355	123.116	98.3071	122.552	98.5751
120.387	98.834	123.201	98.3044	122.635	98.5722
120.468	98.8321	123.286	98.3016	122.72	98.5693
120.552	98.8301	123.364	98.2984	122.801	98.5661
120.634	98.8283	123.452	98.295	122.886	98.5629
120.719	98.8264	123.536	98.2918	122.969	98.5597
120.801	98.8244	123.618	98.289	123.055	98.5567
120.885	98.8228	123.699	98.2859	123.135	98.554
120.968	98.8208	123.784	98.2826	123.219	98.551
121.054	98.8189	123.866	98.2797	123.305	98.5476
121.137	98.8168	123.951	98.2768	123.39	98.5445
121.219	98.8144	124.033	98.2735	123.472	98.5414
121.304	98.8122	124.117	98.2701	123.558	98.5383
121.389	98.8103	124.203	98.2667	123.641	98.5351
121.47	98.808	124.284	98.2632	123.723	98.5322
121.553	98.8059	124.367	98.2594	123.807	98.5291
121.639	98.8036	124.449	98.2559	123.893	98.5258
121.718	98.801	124.535	98.2525	123.975	98.5223
121.803	98.7983	124.615	98.249	124.058	98.519
121.889	98.7958	124.699	98.2454	124.143	98.516
121.975	98.7934	124.783	98.2417	124.226	98.5132
122.058	98.7907	124.862	98.2377	124.308	98.5102
122.138	98.7883	124.945	98.2343	124.389	98.5072
122.222	98.7861	125.031	98.231	124.472	98.504
122.305	98.7838	125.112	98.2278	124.56	98.5009
122.386	98.7813	125.195	98.2249	124.64	98.4978
122.471	98.7787	125.278	98.2216	124.725	98.495
122.555	98.7765	125.361	98.2185	124.804	98.4921
122.641	98.7748	125.447	98.2154	124.891	98.4892
122.722	98.7727	125.529	98.2123	124.974	98.4862
122.809	98.7705	125.614	98.2097	125.059	98.4831
122.889	98.7686	125.695	98.207	125.142	98.4801
122.972	98.767	125.781	98.2037	125.225	98.4772
123.058	98.7651	125.863	98.2007	125.307	98.474
123.136	98.7633	125.945	98.1975	125.389	98.471
123.221	98.7617	126.031	98.1942	125.471	98.4679
123.306	98.7602	126.113	98.1911	125.557	98.4646
123.388	98.7584	126.197	98.1878	125.641	98.4611
123.473	98.7561	126.282	98.1846	125.725	98.4579
123.553	98.754	126.36	98.1813	125.806	98.4546
123.638	98.7518	126.445	98.1777	125.892	98.4512
123.721	98.7496	126.529	98.1743	125.975	98.4477
123.804	98.747	126.613	98.171	126.055	98.4442
123.888	98.7444	126.696	98.1674	126.14	98.4411
123.97	98.7419	126.781	98.1642	126.224	98.4379
124.052	98.7394	126.865	98.161	126.31	98.4347
124.134	98.7368	126.949	98.1574	126.391	98.4316
124.218	98.734	127.036	98.1541	126.475	98.4286
124.302	98.7314	127.118	98.1504	126.558	98.4254
124.387	98.7291	127.201	98.1466	126.642	98.4224
124.469	98.7266	127.284	98.1431	126.724	98.4195
124.554	98.7239	127.368	98.1395	126.807	98.4165
124.635	98.7212	127.451	98.1361	126.891	98.4136
124.72	98.7188	127.534	98.1326	126.972	98.4106
124.8	98.7162	127.616	98.1294	127.059	98.4073
124.884	98.7135	127.699	98.1258	127.143	98.4043
124.965	98.711	127.786	98.123	127.223	98.4012
125.051	98.709	127.867	98.1198	127.308	98.398
125.136	98.7071	127.952	98.117	127.394	98.3952
125.217	98.7047	128.034	98.1141	127.474	98.3922
125.304	98.7029	128.115	98.1108	127.559	98.389
125.385	98.7011	128.198	98.108	127.64	98.3858
125.466	98.6991	128.286	98.1052	127.726	98.3823
125.549	98.6975	128.365	98.1022	127.806	98.379
125.635	98.6956	128.447	98.0986	127.892	98.3757
125.72	98.6937	128.53	98.0952	127.975	98.3722
125.803	98.6919	128.616	98.0913	128.058	98.3687
125.884	98.6898	128.698	98.0874	128.138	98.3653
125.967	98.6877	128.78	98.0838	128.221	98.3618
126.054	98.6855	128.863	98.08	128.307	98.3585
126.133	98.6829	128.948	98.0762	128.388	98.3552
126.219	98.6805	129.033	98.0724	128.474	98.3519
126.302	98.6782	129.113	98.0683	128.559	98.3486
126.382	98.6756	129.198	98.0648	128.643	98.3456
126.469	98.6731	129.282	98.0612	128.725	98.3425
126.548	98.6704	129.363	98.0581	128.812	98.3394
126.635	98.6677	129.451	98.0548	128.894	98.3367
126.714	98.6654	129.532	98.0517	128.978	98.3337
126.798	98.6627	129.616	98.0482	129.059	98.3307
126.877	98.6602	129.699	98.0451	129.142	98.3275
126.962	98.6581	129.781	98.0417	129.226	98.3246
127.045	98.6558	129.863	98.0382	129.304	98.3215
127.128	98.6533	129.949	98.0351	129.392	98.3183
127.212	98.6512	130.033	98.0319	129.476	98.3152
127.294	98.6489	130.115	98.0288	129.559	98.312
127.38	98.6469	130.195	98.0255	129.641	98.3088
127.465	98.645	130.278	98.0221	129.723	98.3055
127.545	98.643	130.362	98.019	129.806	98.3022
127.635	98.6409	130.444	98.0161	129.889	98.2989
127.711	98.6387	130.529	98.0129	129.973	98.2955
127.797	98.6365	130.611	98.0098	130.054	98.292
127.881	98.6345	130.697	98.0068	130.139	98.2886
127.964	98.6326	130.775	98.0036	130.222	98.2852
128.049	98.6304	130.858	98.0001	130.306	98.2816
128.129	98.6282	130.943	97.9967	130.389	98.2781
128.213	98.6259	131.023	97.9931	130.469	98.2748
128.296	98.6237	131.109	97.9898	130.552	98.2713
128.377	98.621	131.191	97.9861	130.635	98.2679
128.463	98.6188	131.275	97.9827	130.721	98.2646
128.543	98.6165	131.356	97.9792	130.804	98.2614
128.626	98.6141	131.439	97.9759	130.888	98.2582
128.715	98.6112	131.52	97.9723	130.969	98.255
128.797	98.6084	131.608	97.9685	131.056	98.2521
128.88	98.6059	131.69	97.9651	131.136	98.249
128.959	98.6031	131.773	97.9615	131.219	98.2459
129.044	98.6007	131.858	97.9583	131.301	98.2429
129.127	98.5981	131.94	97.9552	131.386	98.2402
129.211	98.5957	132.024	97.9515	131.468	98.2372
129.293	98.5932	132.109	97.9477	131.551	98.234
129.374	98.5905	132.19	97.9443	131.636	98.2307
129.462	98.5881	132.277	97.9409	131.717	98.2277
129.542	98.5858	132.359	97.9376	131.802	98.2244
129.625	98.5835	132.441	97.9344	131.885	98.221
129.712	98.5811	132.521	97.931	131.964	98.2176
129.793	98.5791	132.607	97.9277	132.052	98.2143
129.873	98.5769	132.69	97.9246	132.132	98.2108
129.958	98.5745	132.774	97.921	132.216	98.2075
130.039	98.5721	132.857	97.9181	132.298	98.2042
130.125	98.5697	132.941	97.9147	132.384	98.2009
130.203	98.5677	133.027	97.911	132.465	98.1978
130.292	98.5654	133.105	97.9076	132.544	98.1943
130.376	98.5633	133.19	97.9044	132.63	98.1909
130.458	98.561	133.274	97.9013	132.711	98.1876
130.542	98.5586	133.358	97.8981	132.789	98.1844
130.624	98.5559	133.436	97.8949	132.875	98.1811
130.704	98.5533	133.521	97.8911	132.958	98.1778
130.787	98.5504	133.603	97.8875	133.044	98.1743
130.872	98.5481	133.682	97.8838	133.123	98.1708
130.952	98.5454	133.772	97.8801	133.21	98.1675
131.039	98.5425	133.851	97.8764	133.292	98.164
131.115	98.5397	133.935	97.8729	133.373	98.1608
131.202	98.5368	134.021	97.8693	133.457	98.1576
131.281	98.5341	134.102	97.8655	133.539	98.1543
131.366	98.5314	134.186	97.8618	133.619	98.1509
131.443	98.5289	134.268	97.8581	133.706	98.1477
131.53	98.5263	134.352	97.8549	133.789	98.1446
131.61	98.524	134.436	97.8516	133.87	98.1413
131.694	98.5213	134.517	97.8483	133.954	98.1381
131.778	98.519	134.603	97.8452	134.038	98.135
131.859	98.5166	134.68	97.8422	134.119	98.1319
131.943	98.5145	134.766	97.8387	134.205	98.1286
132.028	98.5124	134.853	97.8355	134.29	98.1255
132.11	98.5101	134.931	97.8323	134.372	98.1222
132.193	98.5076	135.015	97.8289	134.453	98.1191
132.278	98.5053	135.097	97.8257	134.539	98.1158
132.359	98.503	135.18	97.8221	134.621	98.1123
132.438	98.5007	135.265	97.8186	134.703	98.1089
132.529	98.4986	135.348	97.8153	134.786	98.1054
132.61	98.4964	135.433	97.8117	134.869	98.1017
132.694	98.4942	135.516	97.8082	134.95	98.0983
132.778	98.4917	135.597	97.8048	135.034	98.0946
132.857	98.4891	135.682	97.8007	135.119	98.091
132.944	98.4866	135.765	97.7972	135.203	98.0877
133.024	98.4842	135.845	97.7934	135.285	98.0842
133.106	98.4817	135.927	97.7893	135.366	98.0805
133.192	98.4789	136.009	97.7858	135.449	98.0769
133.275	98.476	136.095	97.782	135.536	98.0735
133.36	98.473	136.178	97.7781	135.619	98.0701
133.441	98.4697	136.26	97.7744	135.705	98.067
133.522	98.4668	136.347	97.7706	135.785	98.0638
133.606	98.4641	136.428	97.7665	135.871	98.0605
133.691	98.4613	136.506	97.7631	135.95	98.0573
133.778	98.4584	136.592	97.7592	136.034	98.0541
133.856	98.4557	136.676	97.7554	136.121	98.0509
133.941	98.4528	136.761	97.7518	136.201	98.0478
134.023	98.4503	136.844	97.7483	136.288	98.0448
134.108	98.4481	136.924	97.7448	136.37	98.0417
134.191	98.4459	137.008	97.7412	136.454	98.0387
134.278	98.4437	137.09	97.738	136.537	98.0354
134.357	98.4413	137.174	97.7349	136.621	98.032
134.434	98.4389	137.259	97.7318	136.7	98.0288
134.515	98.4364	137.339	97.7284	136.787	98.0254
134.603	98.4342	137.423	97.7253	136.868	98.022
134.688	98.4317	137.505	97.7223	136.95	98.0187
134.77	98.4295	137.587	97.719	137.035	98.0153
134.853	98.4269	137.672	97.7158	137.116	98.0117
134.932	98.4243	137.756	97.7125	137.202	98.008
135.017	98.4217	137.837	97.7092	137.283	98.0042
135.099	98.4195	137.918	97.7054	137.368	98.0005
135.182	98.4168	138.003	97.7015	137.449	97.9966
135.266	98.4139	138.088	97.6979	137.532	97.9932
135.347	98.4109	138.171	97.6942	137.614	97.9897
135.431	98.4079	138.251	97.6902	137.699	97.9861
135.51	98.4053	138.335	97.6862	137.781	97.9825
135.594	98.4024	138.421	97.6824	137.865	97.9792
135.681	98.3995	138.501	97.6784	137.951	97.976
135.763	98.3964	138.583	97.6743	138.032	97.973
135.847	98.3932	138.667	97.6704	138.113	97.97
135.927	98.3901	138.752	97.6663	138.197	97.9669
136.011	98.3871	138.834	97.6628	138.278	97.9641
136.094	98.3846	138.917	97.6595	138.36	97.961
136.172	98.382	139.002	97.656	138.443	97.9578
136.257	98.3796	139.084	97.6524	138.527	97.9545
136.343	98.3765	139.163	97.649	138.609	97.9514
136.425	98.374	139.248	97.6459	138.692	97.9481
136.509	98.3717	139.329	97.6424	138.778	97.9448
136.59	98.3694	139.415	97.6388	138.858	97.9414
136.676	98.3671	139.501	97.6357	138.943	97.938
136.759	98.3647	139.581	97.6327	139.024	97.9345
136.844	98.3624	139.666	97.6294	139.106	97.931
136.923	98.3601	139.749	97.626	139.195	97.9274
137.008	98.358	139.833	97.6225	139.276	97.9238
137.091	98.3558	139.916	97.6194	139.358	97.9203
137.172	98.3539	139.998	97.616	139.442	97.9167
137.256	98.3515	140.08	97.6123	139.524	97.9131
137.339	98.3491	140.161	97.6092	139.607	97.9092
137.423	98.3469	140.247	97.6061	139.687	97.9054
137.508	98.3446	140.329	97.6025	139.769	97.9018
137.589	98.342	140.412	97.599	139.856	97.8984
137.674	98.3394	140.499	97.5956	139.938	97.895
137.753	98.3365	140.582	97.5917	140.023	97.8913
137.837	98.3333	140.664	97.588	140.107	97.8882
137.92	98.3303	140.748	97.5842	140.188	97.8849
138.001	98.3273	140.827	97.5804	140.271	97.8816
138.087	98.3241	140.912	97.577	140.357	97.8785
138.167	98.3209	140.992	97.573	140.44	97.8756
138.251	98.3175	141.078	97.5695	140.519	97.8725
138.333	98.3143	141.155	97.5658	140.6	97.8693
138.414	98.311	141.241	97.5622	140.685	97.866
138.501	98.308	141.326	97.5585	140.766	97.8629
138.581	98.3053	141.41	97.5552	140.85	97.8598
138.67	98.3031	141.491	97.5518	140.933	97.8564
138.753	98.3006	141.576	97.5485	141.016	97.8531
138.837	98.2983	141.657	97.5454	141.101	97.8497
138.92	98.296	141.743	97.5419	141.182	97.8461
139.003	98.2938	141.821	97.5388	141.262	97.8426
139.083	98.2917	141.906	97.5356	141.354	97.8392
139.167	98.2894	141.989	97.5322	141.435	97.8359
139.247	98.2874	142.074	97.529	141.515	97.8323
139.331	98.2854	142.156	97.526	141.6	97.8288
139.411	98.2833	142.237	97.5227	141.686	97.8253
139.496	98.2807	142.32	97.5196	141.768	97.8217
139.577	98.2782	142.404	97.5162	141.848	97.8181
139.659	98.2756	142.486	97.5126	141.933	97.8145
139.743	98.2732	142.57	97.5091	142.015	97.8112
139.826	98.2705	142.649	97.5057	142.097	97.8078
139.91	98.2679	142.733	97.502	142.188	97.804
139.991	98.2652	142.813	97.4987	142.267	97.8005
140.078	98.2623	142.896	97.495	142.351	97.7972
140.163	98.2593	142.98	97.4908	142.433	97.7937
140.245	98.2563	143.067	97.4869	142.517	97.7903
140.328	98.2534	143.151	97.4829	142.603	97.7872
140.412	98.2505	143.234	97.4791	142.684	97.7839
140.493	98.2477	143.316	97.4754	142.768	97.7806
140.579	98.2447	143.398	97.4716	142.849	97.7772
140.661	98.2418	143.482	97.4678	142.93	97.7739
140.747	98.2385	143.565	97.4642	143.013	97.7709
140.828	98.2356	143.651	97.4604	143.096	97.7678
140.911	98.2328	143.733	97.4566	143.18	97.7645
140.995	98.2299	143.817	97.4531	143.263	97.7611
141.081	98.2275	143.898	97.4496	143.346	97.7576
141.161	98.225	143.981	97.4459	143.429	97.754
141.245	98.2224	144.066	97.4422	143.512	97.7505
141.325	98.2199	144.149	97.4382	143.597	97.7472
141.412	98.2174	144.234	97.4348	143.678	97.744
141.496	98.2151	144.316	97.4311	143.764	97.7404
141.579	98.2133	144.399	97.4278	143.847	97.7366
141.66	98.211	144.478	97.4242	143.928	97.7328
141.746	98.2085	144.562	97.4204	144.009	97.7291
141.826	98.2061	144.65	97.4169	144.097	97.7254
141.909	98.2036	144.728	97.4134	144.174	97.7219
141.99	98.2009	144.811	97.41	144.256	97.7186
142.072	98.1984	144.896	97.4065	144.345	97.7151
142.157	98.1957	144.977	97.4036	144.427	97.7117
142.24	98.1929	145.059	97.4	144.51	97.7082
142.324	98.1903	145.145	97.3965	144.592	97.705
142.406	98.1873	145.224	97.3925	144.677	97.7019
142.492	98.1844	145.306	97.3887	144.759	97.6988
142.572	98.1818	145.39	97.3853	144.846	97.6957
142.656	98.1788	145.47	97.3814	144.925	97.6927
142.74	98.1756	145.552	97.3777	145.007	97.6893
142.825	98.1727	145.638	97.3746	145.091	97.6862
142.908	98.1696	145.72	97.3711	145.176	97.683
142.99	98.1667	145.805	97.367	145.258	97.6797
143.07	98.1638	145.891	97.3633	145.342	97.6764
143.155	98.1607	145.974	97.3598	145.426	97.6728
143.239	98.1578	146.057	97.3566	145.506	97.6694
143.32	98.1548	146.141	97.3534	145.594	97.6659
143.405	98.1522	146.225	97.35	145.675	97.6624
143.486	98.1496	146.308	97.3471	145.757	97.659
143.569	98.1471	146.391	97.3437	145.838	97.6558
143.652	98.1446	146.472	97.3401	145.922	97.6523
143.735	98.1421	146.554	97.3364	146.007	97.6489
143.819	98.1393	146.64	97.3332	146.085	97.6454
143.906	98.1369	146.723	97.3299	146.171	97.6419
143.985	98.1346	146.805	97.3265	146.255	97.6386
144.071	98.1319	146.887	97.3231	146.335	97.6351
144.155	98.1297	146.969	97.3196	146.421	97.6317
144.239	98.1269	147.057	97.3163	146.505	97.6282
144.319	98.1243	147.14	97.3126	146.589	97.6246
144.403	98.1212	147.222	97.3091	146.671	97.6212
144.489	98.1184	147.309	97.3052	146.756	97.6177
144.57	98.1156	147.388	97.3014	146.839	97.6142
144.651	98.1131	147.471	97.298	146.925	97.6105
144.733	98.1102	147.554	97.2944	147.01	97.6067
144.817	98.1075	147.639	97.2909	147.095	97.6032
144.904	98.1047	147.719	97.287	147.175	97.5999
144.985	98.1017	147.805	97.2832	147.256	97.5964
145.066	98.0988	147.885	97.2793	147.339	97.5931
145.152	98.0958	147.968	97.2755	147.423	97.5897
145.238	98.0928	148.055	97.2719	147.507	97.5862
145.315	98.0896	148.134	97.2685	147.588	97.5831
145.4	98.0867	148.218	97.2652	147.672	97.5798
145.483	98.0835	148.304	97.2615	147.758	97.5768
145.568	98.0806	148.385	97.2579	147.839	97.5737
145.645	98.0776	148.47	97.2541	147.921	97.5705
145.731	98.0748	148.552	97.2506	148.006	97.5673
145.813	98.0721	148.632	97.2469	148.085	97.564
145.899	98.0695	148.718	97.2434	148.17	97.5608
145.981	98.067	148.801	97.24	148.253	97.5575
146.065	98.0648	148.887	97.2362	148.339	97.5542
146.146	98.0628	148.97	97.233	148.418	97.5507
146.229	98.0602	149.052	97.2296	148.501	97.5473
146.314	98.058	149.132	97.2263	148.585	97.5437
146.394	98.0555	149.219	97.2228	148.668	97.5405
146.475	98.053	149.301	97.2195	148.751	97.537
146.563	98.0504	149.384	97.2161	148.836	97.5334
146.646	98.0479	149.468	97.2127	148.916	97.5299
146.726	98.0455	149.551	97.2096	149	97.5264
146.811	98.0425	149.636	97.2057	149.084	97.5229
146.892	98.0394	149.718	97.2025	149.166	97.5198
146.977	98.0365	149.806	97.1989	149.253	97.5164
147.062	98.0334	149.887	97.1956	149.332	97.5128
147.146	98.0302	149.968	97.1915	149.419	97.5095
147.225	98.027	150.051	97.1878	149.504	97.5063
147.307	98.0236	150.13	97.1839	149.587	97.5029
147.392	98.0201	150.216	97.1803	149.669	97.5
147.468	98.017	150.297	97.1769	149.754	97.4967
147.554	98.0134	150.384	97.1729	149.836	97.4932
147.638	98.0107	150.467	97.1693	149.923	97.49
147.721	98.0078	150.549	97.1654	150.005	97.4867
147.808	98.0048	150.628	97.1618	150.084	97.4835
147.892	98.002	150.715	97.1576	150.169	97.4804
147.971	97.9992	150.798	97.1543	150.25	97.4774
148.053	97.9967	150.881	97.1509	150.334	97.474
148.137	97.9942	150.963	97.1475	150.418	97.4706
148.22	97.9921	151.046	97.1437	150.5	97.467
148.306	97.9894	151.13	97.1404	150.581	97.4634
148.384	97.9868	151.217	97.1373	150.667	97.4601
148.469	97.9841	151.299	97.134	150.75	97.4567
148.554	97.9817	151.384	97.131	150.833	97.453
148.637	97.979	151.462	97.1277	150.915	97.4493
148.719	97.9766	151.548	97.1247	150.996	97.4456
148.803	97.9741	151.628	97.1214	151.078	97.442
148.886	97.9715	151.713	97.1182	151.157	97.4383
148.966	97.9687	151.795	97.1148	151.244	97.4349
149.053	97.966	151.878	97.1118	151.327	97.4316
149.137	97.9633	151.961	97.1085	151.413	97.4283
149.218	97.9606	152.048	97.1049	151.496	97.4248
149.301	97.9577	152.127	97.1015	151.579	97.4215
149.387	97.9546	152.211	97.0979	151.662	97.4183
149.467	97.9521	152.292	97.0942	151.745	97.415
149.551	97.949	152.379	97.0906	151.83	97.4119
149.634	97.9459	152.461	97.087	151.915	97.4086
149.717	97.943	152.548	97.0831	151.996	97.4055
149.796	97.9401	152.628	97.0796	152.079	97.4022
149.882	97.9369	152.712	97.0762	152.165	97.3988
149.965	97.9339	152.792	97.072	152.246	97.3956
150.046	97.931	152.881	97.0684	152.331	97.3926
150.133	97.9283	152.957	97.0646	152.413	97.3895
150.218	97.9254	153.048	97.0609	152.498	97.3863
150.3	97.9223	153.126	97.0574	152.58	97.3832
150.383	97.9195	153.212	97.0538	152.663	97.3798
150.464	97.9168	153.293	97.0502	152.745	97.3767
150.55	97.9143	153.378	97.0469	152.831	97.3735
150.63	97.9119	153.464	97.0433	152.913	97.3701
150.718	97.9098	153.544	97.0399	152.995	97.367
150.798	97.9077	153.624	97.0371	153.078	97.3635
150.88	97.9052	153.71	97.0338	153.158	97.3597
150.963	97.9027	153.792	97.031	153.242	97.356
151.048	97.9005	153.878	97.0279	153.328	97.3524
151.133	97.8979	153.957	97.0242	153.407	97.3491
151.216	97.8955	154.041	97.0207	153.488	97.3457
151.299	97.8929	154.121	97.0174	153.574	97.3424
151.383	97.89	154.206	97.014	153.656	97.3389
151.461	97.887	154.287	97.0108	153.742	97.3355
151.547	97.884	154.371	97.0071	153.828	97.3323
151.632	97.8811	154.457	97.0035	153.909	97.3291
151.714	97.8782	154.541	96.9998	153.993	97.3262
151.795	97.8753	154.622	96.996	154.077	97.3232
151.881	97.8722	154.709	96.9923	154.159	97.3201
151.965	97.8693	154.787	96.9891	154.243	97.3167
152.05	97.8659	154.874	96.9859	154.324	97.3134
152.128	97.8628	154.957	96.9822	154.407	97.3103
152.21	97.8598	155.042	96.9787	154.492	97.3072
152.294	97.8567	155.124	96.975	154.576	97.3039
152.379	97.8533	155.209	96.9716	154.664	97.3006
152.463	97.85	155.286	96.968	154.747	97.2972
152.544	97.847	155.375	96.9646	154.83	97.2938
152.626	97.8439	155.458	96.9611	154.914	97.2904
152.71	97.8407	155.54	96.9576	154.996	97.2869
152.793	97.8374	155.622	96.954	155.077	97.2835
152.878	97.8347	155.706	96.9505	155.161	97.2802
152.959	97.8321	155.787	96.9473	155.246	97.2766
153.044	97.8292	155.87	96.9444	155.327	97.2731
153.125	97.8265	155.953	96.9411	155.41	97.27
153.211	97.824	156.037	96.9382	155.494	97.2664
153.291	97.8214	156.119	96.9351	155.574	97.2629
153.378	97.8188	156.205	96.9318	155.661	97.2595
153.458	97.8162	156.284	96.9287	155.743	97.2561
153.542	97.8137	156.367	96.9256	155.826	97.2528
153.623	97.8115	156.45	96.9223	155.909	97.2496
153.708	97.8091	156.535	96.9191	155.993	97.2464
153.792	97.8063	156.62	96.9155	156.076	97.2433
153.876	97.8035	156.701	96.9115	156.157	97.24
153.958	97.8008	156.782	96.9077	156.24	97.2369
154.04	97.7977	156.87	96.9036	156.327	97.2339
154.123	97.7943	156.953	96.9003	156.41	97.2308
154.212	97.7909	157.035	96.8968	156.493	97.2275
154.29	97.7875	157.118	96.8928	156.577	97.2244
154.376	97.7841	157.201	96.8889	156.658	97.2213
154.456	97.7804	157.281	96.8854	156.743	97.2181
154.542	97.7769	157.371	96.8817	156.826	97.2149
154.622	97.7737	157.452	96.8782	156.911	97.2117
154.708	97.7706	157.532	96.875	156.99	97.2084
154.79	97.767	157.617	96.8718	157.075	97.2052
154.871	97.7641	157.699	96.8685	157.161	97.2018
154.955	97.7612	157.785	96.8647	157.244	97.1989
155.039	97.7584	157.866	96.8614	157.328	97.1959
155.121	97.7556	157.948	96.8582	157.411	97.1927
155.206	97.753	158.03	96.8554	157.49	97.1894
155.288	97.7504	158.111	96.8525	157.576	97.1862
155.373	97.7474	158.197	96.8493	157.661	97.1827
155.454	97.7447	158.279	96.8463	157.739	97.1795
155.539	97.7419	158.365	96.8429	157.826	97.1761
155.624	97.7398	158.45	96.8398	157.908	97.1725
155.707	97.737	158.534	96.8367	157.991	97.1692
155.787	97.7344	158.617	96.8336	158.074	97.1658
155.87	97.7315	158.7	96.8304	158.157	97.1624
155.951	97.7287	158.784	96.8271	158.241	97.1589
156.037	97.7258	158.868	96.8236	158.321	97.1558
156.117	97.7232	158.948	96.8202	158.406	97.1526
156.203	97.7203	159.032	96.8167	158.493	97.1494
156.283	97.7171	159.111	96.8134	158.57	97.1462
156.369	97.7139	159.197	96.8101	158.655	97.143
156.454	97.7103	159.279	96.8063	158.742	97.1399
156.539	97.7071	159.363	96.8026	158.824	97.137
156.623	97.7038	159.445	96.799	158.903	97.1338
156.71	97.7004	159.531	96.7954	158.988	97.1307
156.791	97.6971	159.613	96.792	159.072	97.1276
156.875	97.6935	159.698	96.7886	159.155	97.1245
156.956	97.6899	159.781	96.7852	159.238	97.1213
157.04	97.6864	159.866	96.7818	159.323	97.1182
157.12	97.683	159.949	96.7782	159.404	97.1153
157.208	97.68	160.032	96.7749	159.487	97.1122
157.293	97.6767	160.114	96.7719	159.569	97.1092
157.377	97.6736	160.198	96.7689	159.65	97.1059
157.459	97.6709	160.281	96.7659	159.736	97.1025
157.545	97.6679	160.365	96.763	159.819	97.0994
157.625	97.6651	160.448	96.76	159.905	97.0962
157.711	97.6624	160.533	96.7567	159.989	97.0929
157.79	97.6596	160.614	96.7535	160.074	97.0897
157.871	97.6568	160.696	96.7506	160.159	97.0862
157.958	97.6544	160.781	96.7478	160.239	97.0828
158.041	97.6516	160.868	96.7449	160.321	97.0795
158.123	97.649	160.95	96.7415	160.406	97.0759
158.207	97.6461	161.032	96.7385	160.49	97.0725
158.288	97.6428	161.116	96.7351	160.574	97.0695
158.375	97.6401	161.201	96.7318	160.66	97.0662
158.451	97.6372	161.284	96.7284	160.739	97.0631
158.537	97.634	161.367	96.7249	160.823	97.0601
158.615	97.631	161.448	96.7216	160.905	97.0571
158.707	97.6279	161.532	96.7182	160.987	97.0542
158.789	97.6246	161.613	96.7148	161.071	97.0512
158.872	97.6213	161.701	96.7114	161.153	97.0482
158.952	97.618	161.782	96.7079	161.235	97.0455
159.037	97.6149	161.865	96.7041	161.321	97.0427
159.121	97.6119	161.947	96.7008	161.402	97.0398
159.205	97.6086	162.031	96.6971	161.492	97.037
159.285	97.6051	162.113	96.6935	161.574	97.0338
159.372	97.6018	162.199	96.6905	161.657	97.0308
159.455	97.5986	162.285	96.6874	161.738	97.0276
159.539	97.5955	162.366	96.6843	161.823	97.0243
159.62	97.5922	162.447	96.6809	161.905	97.0213
159.708	97.5891	162.533	96.678	161.99	97.0182
159.788	97.586	162.613	96.6749	162.069	97.0149
159.874	97.583	162.701	96.6721	162.156	97.0118
159.953	97.58	162.783	96.6693	162.24	97.0085
160.039	97.5772	162.864	96.6664	162.32	97.0051
160.118	97.5744	162.947	96.6638	162.404	97.0019
160.202	97.5717	163.033	96.661	162.484	96.9985
160.283	97.5693	163.112	96.658	162.569	96.9952
160.37	97.5664	163.199	96.655	162.653	96.9921
160.45	97.5636	163.28	96.6522	162.737	96.9891
160.534	97.5608	163.367	96.6489	162.823	96.9859
160.619	97.5579	163.447	96.6461	162.909	96.9829
160.702	97.5548	163.533	96.6432	162.994	96.9798
160.783	97.552	163.616	96.6399	163.077	96.9767
160.867	97.5491	163.697	96.6371	163.159	96.9737
160.953	97.546	163.781	96.6338	163.241	96.9707
161.034	97.5428	163.865	96.6307	163.325	96.968
161.116	97.5395	163.942	96.6272	163.409	96.9653
161.202	97.5362	164.027	96.6237	163.491	96.9622
161.28	97.5328	164.107	96.6206	163.575	96.9593
161.366	97.5292	164.194	96.6171	163.66	96.9564
161.445	97.5257	164.274	96.6136	163.741	96.9535
161.534	97.5224	164.361	96.6099	163.822	96.9505
161.615	97.5189	164.441	96.6065	163.908	96.9477
161.699	97.5154	164.526	96.6026	163.988	96.9447
161.78	97.5121	164.611	96.5994	164.074	96.9416
161.862	97.5088	164.692	96.596	164.155	96.9386
161.946	97.5054	164.774	96.5926	164.24	96.9358
162.032	97.5022	164.855	96.5897	164.323	96.9328
162.113	97.4992	164.941	96.5865	164.411	96.9295
162.195	97.4963	165.023	96.5834	164.49	96.9263
162.28	97.4939	165.103	96.5804	164.574	96.9232
162.363	97.4911	165.191	96.5775	164.66	96.9199
162.447	97.4878	165.273	96.5748	164.742	96.9166
162.53	97.4849	165.356	96.5723	164.823	96.9134
162.615	97.4819	165.439	96.5694	164.905	96.9101
162.699	97.4793	165.524	96.5665	164.985	96.9068
162.783	97.4766	165.607	96.564	165.069	96.9035
162.866	97.4737	165.696	96.5608	165.156	96.9003
162.944	97.4709	165.773	96.5577	165.241	96.8973
163.032	97.468	165.859	96.5547	165.325	96.8944
163.114	97.4647	165.94	96.5517	165.406	96.8916
163.198	97.4615	166.025	96.5489	165.491	96.8887
163.283	97.4585	166.106	96.5457	165.575	96.8859
163.364	97.4553	166.192	96.5426	165.66	96.8834
163.444	97.4519	166.273	96.5394	165.743	96.8806
163.53	97.4483	166.359	96.5361	165.824	96.8778
163.614	97.4446	166.441	96.5326	165.904	96.875
163.697	97.4413	166.527	96.5298	165.993	96.8723
163.776	97.4377	166.61	96.5265	166.074	96.8695
163.861	97.4342	166.694	96.523	166.155	96.8665
163.945	97.431	166.78	96.5195	166.238	96.8633
164.029	97.4277	166.866	96.5162	166.322	96.8605
164.114	97.4245	166.948	96.5127	166.405	96.8573
164.196	97.4214	167.029	96.5092	166.486	96.854
164.277	97.4183	167.113	96.5061	166.573	96.851
164.362	97.4153	167.193	96.5032	166.654	96.8479
164.444	97.4124	167.276	96.4999	166.739	96.8448
164.53	97.4094	167.359	96.4967	166.823	96.8415
164.612	97.4068	167.445	96.4938	166.908	96.8386
164.699	97.404	167.526	96.4911	166.988	96.8354
164.778	97.4012	167.608	96.4883	167.075	96.8324
164.862	97.3987	167.693	96.4857	167.154	96.8291
164.942	97.3959	167.774	96.4833	167.239	96.826
165.025	97.3928	167.857	96.4807	167.323	96.823
165.107	97.3903	167.939	96.4779	167.409	96.8199
165.193	97.3873	168.025	96.4751	167.487	96.817
165.277	97.3845	168.107	96.4728	167.573	96.8142
165.359	97.3816	168.19	96.4697	167.656	96.8115
165.44	97.3784	168.273	96.4669	167.739	96.8085
165.524	97.3752	168.355	96.464	167.821	96.8056
165.608	97.3718	168.44	96.4613	167.905	96.8029
165.691	97.3678	168.524	96.4578	167.99	96.8003
165.774	97.3644	168.606	96.4541	168.071	96.7977
165.857	97.3611	168.688	96.451	168.155	96.7948
165.939	97.3575	168.768	96.4478	168.236	96.792
166.025	97.354	168.857	96.4443	168.318	96.7892
166.108	97.3505	168.939	96.4408	168.4	96.7863
166.187	97.3471	169.023	96.4377	168.486	96.7834
166.274	97.3437	169.102	96.4343	168.571	96.7807
166.356	97.3404	169.189	96.4309	168.652	96.7781
166.437	97.3371	169.273	96.4278	168.736	96.7752
166.524	97.334	169.354	96.425	168.819	96.7721
166.606	97.3309	169.436	96.4225	168.904	96.7691
166.688	97.3279	169.52	96.4196	168.986	96.7662
166.773	97.325	169.602	96.4166	169.071	96.7632
166.857	97.3224	169.684	96.4138	169.15	96.7602
166.939	97.3195	169.767	96.4113	169.236	96.7573
167.024	97.3165	169.852	96.4087	169.322	96.7542
167.109	97.3133	169.931	96.406	169.405	96.7509
167.191	97.3103	170.018	96.4033	169.486	96.7479
167.274	97.3075	170.102	96.4003	169.571	96.7449
167.358	97.3048	170.181	96.3978	169.653	96.7416
167.442	97.3021	170.265	96.3951	169.737	96.7385
167.523	97.299	170.346	96.3922	169.817	96.7356
167.607	97.2962	170.432	96.3896	169.905	96.7327
167.689	97.2933	170.514	96.3869	169.986	96.7299
167.773	97.2903	170.6	96.3841	170.065	96.7271
167.857	97.287	170.683	96.3813	170.152	96.7243
167.939	97.2843	170.768	96.3787	170.237	96.7216
168.022	97.2813	170.85	96.3758	170.319	96.7188
168.102	97.2781	170.929	96.3729	170.403	96.7161
168.188	97.2748	171.016	96.3698	170.485	96.7135
168.27	97.2715	171.094	96.3666	170.565	96.7109
168.351	97.2682	171.18	96.3631	170.651	96.7084
168.435	97.2646	171.264	96.3595	170.734	96.7057
168.518	97.2609	171.349	96.3561	170.819	96.703
168.602	97.2573	171.427	96.3531	170.901	96.7001
168.684	97.2542	171.513	96.3499	170.983	96.6974
168.767	97.2509	171.595	96.347	171.068	96.6946
168.85	97.2476	171.681	96.3443	171.15	96.6916
168.934	97.2444	171.76	96.3417	171.233	96.6886
169.017	97.2411	171.845	96.3391	171.317	96.6855
169.098	97.2376	171.928	96.3364	171.402	96.6826
169.183	97.2346	172.012	96.3341	171.484	96.6796
169.268	97.2318	172.093	96.3319	171.568	96.6766
169.348	97.2293	172.179	96.3296	171.65	96.6737
169.431	97.2265	172.265	96.327	171.734	96.6707
169.515	97.2236	172.347	96.3244	171.817	96.6676
169.597	97.221	172.429	96.3216	171.899	96.6648
169.679	97.2185	172.511	96.3188	171.986	96.662
169.76	97.2157	172.595	96.3159	172.066	96.6592
169.847	97.2134	172.678	96.3132	172.152	96.6565
169.931	97.211	172.759	96.3103	172.236	96.6539
170.013	97.2081	172.846	96.3075	172.32	96.6512
170.097	97.2054	172.924	96.3049	172.403	96.6484
170.181	97.2021	173.012	96.3018	172.485	96.6456
170.266	97.1993	173.095	96.2989	172.569	96.6428
170.346	97.196	173.177	96.2962	172.651	96.6403
170.429	97.1927	173.26	96.293	172.734	96.6375
170.513	97.189	173.341	96.2896	172.821	96.6348
170.596	97.1855	173.425	96.2864	172.902	96.6322
170.681	97.182	173.512	96.2832	172.986	96.6295
170.765	97.1786	173.594	96.2804	173.07	96.6263
170.847	97.175	173.676	96.2776	173.15	96.6234
170.931	97.1715	173.758	96.2746	173.236	96.6206
171.015	97.1682	173.84	96.2718	173.321	96.6177
171.097	97.1649	173.922	96.2689	173.4	96.6149
171.182	97.1616	174.011	96.2657	173.487	96.612
171.265	97.1583	174.087	96.2632	173.569	96.6091
171.347	97.1555	174.171	96.2609	173.648	96.6062
171.43	97.1525	174.256	96.2585	173.733	96.6033
171.511	97.1495	174.342	96.2561	173.816	96.6003
171.594	97.1463	174.425	96.2532	173.896	96.5976
171.679	97.1438	174.506	96.2503	173.981	96.5949
171.762	97.1412	174.588	96.2477	174.066	96.5921
171.843	97.1385	174.67	96.2452	174.146	96.5893
171.927	97.1357	174.755	96.2428	174.229	96.5864
172.012	97.1334	174.838	96.2403	174.313	96.5836
172.094	97.1309	174.922	96.2377	174.397	96.5809
172.176	97.1284	175.005	96.2353	174.479	96.5784
172.262	97.1256	175.087	96.2324	174.558	96.5757
172.346	97.1228	175.169	96.2296	174.641	96.5732
172.423	97.12	175.258	96.2273	174.724	96.5705
172.506	97.1167	175.338	96.2245	174.809	96.5679
172.588	97.1134	175.421	96.2213	174.895	96.5653
172.673	97.1102	175.506	96.2186	174.978	96.5628
172.757	97.1068	175.587	96.2156	175.057	96.5605
172.838	97.1035	175.667	96.213	175.14	96.5579
172.923	97.1	175.753	96.2104	175.225	96.5554
173.004	97.0961	175.834	96.2076	175.309	96.5528
173.091	97.0926	175.916	96.2047	175.391	96.5501
173.174	97.0892	176.002	96.2019	175.474	96.5475
173.255	97.0857	176.085	96.199	175.557	96.5447
173.339	97.0821	176.169	96.1966	175.638	96.5418
173.423	97.079	176.247	96.1939	175.725	96.5389
173.506	97.0759	176.334	96.1912	175.809	96.5359
173.59	97.0725	176.418	96.1888	175.893	96.533
173.671	97.0693	176.502	96.1863	175.974	96.5303
173.756	97.0662	176.58	96.1838	176.055	96.5274
173.839	97.0632	176.666	96.1812	176.138	96.5244
173.924	97.0601	176.746	96.1786	176.222	96.5216
174.008	97.0575	176.835	96.176	176.309	96.5186
174.092	97.0548	176.915	96.1736	176.388	96.5158
174.174	97.0522	176.997	96.1712	176.473	96.513
174.256	97.0495	177.079	96.1691	176.557	96.5103
174.339	97.0467	177.166	96.1666	176.64	96.5077
174.419	97.0441	177.248	96.1641	176.725	96.5051
174.501	97.0413	177.325	96.1615	176.81	96.5024
174.586	97.0385	177.409	96.1589	176.892	96.4998
174.67	97.0357	177.493	96.1565	176.976	96.4972
174.753	97.0332	177.576	96.1543	177.061	96.4946
174.835	97.0301	177.663	96.1518	177.144	96.4921
174.916	97.0273	177.745	96.1488	177.226	96.4898
175	97.024	177.83	96.1458	177.307	96.4873
175.082	97.021	177.911	96.1428	177.392	96.4847
175.165	97.0179	177.995	96.1399	177.474	96.4822
175.25	97.0149	178.079	96.1371	177.556	96.4795
175.331	97.0114	178.161	96.1344	177.639	96.4768
175.416	97.0083	178.244	96.1315	177.724	96.4739
175.498	97.0049	178.329	96.1285	177.807	96.471
175.581	97.0017	178.412	96.1256	177.892	96.4683
175.663	96.9983	178.494	96.1228	177.975	96.4655
175.75	96.9948	178.576	96.1203	178.059	96.4628
175.831	96.9917	178.662	96.1179	178.138	96.4601
175.915	96.9884	178.743	96.1156	178.224	96.4573
175.996	96.9854	178.829	96.1134	178.302	96.4542
176.079	96.9823	178.912	96.1109	178.385	96.4514
176.162	96.9794	178.993	96.1084	178.471	96.4486
176.248	96.9764	179.073	96.1059	178.555	96.4458
176.329	96.9736	179.162	96.1035	178.637	96.4432
176.409	96.9707	179.239	96.1012	178.723	96.4404
176.492	96.9682	179.328	96.0988	178.805	96.4376
176.577	96.9655	179.406	96.0967	178.89	96.4348
176.66	96.9629	179.49	96.0944	178.972	96.4321
176.741	96.9603	179.576	96.0921	179.057	96.4296
176.827	96.957	179.658	96.0897	179.137	96.4271
176.909	96.9542	179.743	96.0871	179.221	96.4246
176.991	96.9514	179.827	96.0845	179.304	96.422
177.076	96.9483	179.909	96.0822	179.39	96.4196
177.157	96.9452	179.99	96.0799	179.472	96.4173
177.239	96.9419	180.076	96.077	179.557	96.4148
177.323	96.9386	180.158	96.0746	179.642	96.4125
177.409	96.9356	180.242	96.0719	179.724	96.4102
177.489	96.9326	180.327	96.0689	179.81	96.4077
177.573	96.9291	180.409	96.0662	179.889	96.4053
177.655	96.926	180.491	96.0634	179.973	96.4026
177.739	96.9227	180.572	96.0606	180.054	96.4
177.823	96.9193	180.656	96.0577	180.139	96.3976
177.907	96.9162	180.741	96.0549	180.223	96.3951
177.988	96.9134	180.823	96.052	180.305	96.3924
178.071	96.9102	180.904	96.0495	180.391	96.3897
178.155	96.907	180.993	96.0469	180.475	96.3871
178.237	96.904	181.075	96.0446	180.556	96.3844
178.323	96.9005	181.156	96.0425	180.638	96.3817
178.407	96.8976	181.239	96.0398	180.721	96.379
178.484	96.8949	181.324	96.0373	180.805	96.3764
178.57	96.8923	181.41	96.0353	180.891	96.3738
178.653	96.8897	181.493	96.0333	180.972	96.371
178.735	96.8872	181.573	96.0315	181.059	96.3683
178.819	96.8842	181.66	96.0293	181.139	96.3659
178.905	96.882	181.738	96.027	181.222	96.3634
178.986	96.8798	181.823	96.0247	181.305	96.3607
179.069	96.8771	181.911	96.0225	181.389	96.358
179.154	96.8744	181.993	96.0204	181.47	96.3554
179.237	96.8721	182.077	96.0182	181.556	96.353
179.319	96.8693	182.157	96.0161	181.637	96.3505
179.402	96.8666	182.24	96.0134	181.724	96.3479
179.487	96.8638	182.322	96.0109	181.806	96.3456
179.567	96.8607	182.405	96.0083	181.889	96.343
179.651	96.858	182.487	96.0059	181.972	96.3403
179.732	96.855	182.575	96.0036	182.056	96.3377
179.817	96.8516	182.657	96.0011	182.136	96.3353
179.896	96.8485	182.738	95.9984	182.222	96.3328
179.983	96.8452	182.823	95.9955	182.302	96.3303
180.067	96.8422	182.905	95.9928	182.387	96.3277
180.147	96.8394	182.989	95.9904	182.471	96.3252
180.229	96.8361	183.071	95.988	182.556	96.3228
180.316	96.8331	183.155	95.9858	182.641	96.32
180.395	96.83	183.236	95.9835	182.724	96.3174
180.479	96.8269	183.321	95.981	182.805	96.3148
180.563	96.8238	183.402	95.9789	182.889	96.3122
180.646	96.8207	183.486	95.9769	182.971	96.3095
180.731	96.8177	183.57	95.9749	183.054	96.3068
180.813	96.8151	183.653	95.9732	183.135	96.304
180.894	96.8121	183.734	95.9713	183.222	96.3012
180.977	96.8093	183.822	95.9691	183.303	96.2985
181.061	96.8064	183.905	95.9669	183.387	96.2958
181.145	96.8038	183.989	95.9646	183.468	96.2933
181.229	96.8011	184.07	95.9625	183.554	96.2907
181.316	96.7985	184.155	95.9605	183.636	96.2881
181.399	96.796	184.234	95.9578	183.719	96.2857
181.481	96.7936	184.319	95.9554	183.805	96.2832
181.565	96.7907	184.401	95.9529	183.887	96.2809
181.648	96.788	184.483	95.9502	183.967	96.2787
181.733	96.7853	184.57	95.9479	184.055	96.2762
181.816	96.7823	184.651	95.9455	184.135	96.274
181.899	96.7795	184.734	95.9436	184.221	96.2717
181.981	96.7765	184.819	95.9411	184.303	96.2696
182.067	96.7736	184.901	95.9386	184.386	96.2673
182.15	96.7703	184.986	95.936	184.468	96.265
182.231	96.7669	185.065	95.9338	184.553	96.2626
182.317	96.764	185.149	95.9313	184.634	96.2602
182.399	96.761	185.235	95.9289	184.718	96.2578
182.482	96.758	185.316	95.9266	184.8	96.2553
182.565	96.7548	185.401	95.9241	184.881	96.2527
182.647	96.7518	185.486	95.9218	184.963	96.25
182.728	96.7486	185.569	95.9192	185.048	96.2473
182.81	96.7456	185.648	95.9166	185.13	96.2447
182.899	96.7426	185.732	95.9143	185.215	96.2422
182.981	96.74	185.817	95.9123	185.296	96.2394
183.063	96.7374	185.901	95.9103	185.382	96.2367
183.148	96.7344	185.988	95.9086	185.462	96.2341
183.23	96.7315	186.067	95.9067	185.546	96.2314
183.314	96.7288	186.152	95.9048	185.633	96.2288
183.394	96.7264	186.234	95.9032	185.716	96.2264
183.479	96.7238	186.317	95.9013	185.803	96.224
183.559	96.7215	186.403	95.8992	185.886	96.2217
183.645	96.7192	186.483	95.8972	185.96	96.219
183.726	96.7168	186.568	95.8954	186.047	96.2165
183.812	96.714	186.648	95.8933	186.129	96.2142
183.894	96.7114	186.73	95.891	186.211	96.2119
183.975	96.7086	186.812	95.8885	186.299	96.2095
184.062	96.7062	186.896	95.8862	186.382	96.2072
184.146	96.7032	186.983	95.8835	186.461	96.2048
184.228	96.7001	187.066	95.881	186.546	96.2026
184.314	96.6974	187.148	95.8784	186.631	96.1999
184.396	96.6944	187.23	95.8763	186.715	96.1975
184.479	96.6912	187.315	95.874	186.8	96.1952
184.562	96.688	187.4	95.8716	186.883	96.1929
184.644	96.6852	187.482	95.8692	186.967	96.1904
184.728	96.6821	187.563	95.8666	187.049	96.1882
184.812	96.6793	187.648	95.8642	187.134	96.186
184.897	96.6764	187.731	95.8616	187.218	96.1837
184.976	96.6738	187.812	95.8592	187.304	96.1813
185.063	96.671	187.895	95.8569	187.385	96.1788
185.145	96.668	187.979	95.8549	187.468	96.1764
185.228	96.6649	188.062	95.8526	187.55	96.1738
185.313	96.6619	188.145	95.8508	187.636	96.1711
185.395	96.6594	188.232	95.8492	187.718	96.1686
185.482	96.6565	188.313	95.847	187.803	96.1661
185.562	96.6541	188.394	95.8452	187.884	96.1632
185.642	96.6517	188.479	95.8432	187.968	96.1603
185.724	96.6491	188.561	95.8414	188.055	96.1577
185.806	96.6466	188.644	95.8402	188.137	96.1551
185.889	96.6443	188.728	95.8383	188.221	96.1526
185.973	96.6422	188.81	95.8363	188.303	96.1502
186.058	96.64	188.891	95.8344	188.383	96.1479
186.14	96.6377	188.977	95.8321	188.47	96.1458
186.224	96.635	189.06	95.8298	188.553	96.1435
186.307	96.6326	189.145	95.8277	188.637	96.1412
186.392	96.63	189.227	95.8254	188.72	96.139
186.47	96.6274	189.311	95.8232	188.803	96.1368
186.554	96.6247	189.395	95.8211	188.886	96.1345
186.634	96.6219	189.477	95.8187	188.967	96.1322
186.72	96.619	189.56	95.8164	189.05	96.1301
186.803	96.6156	189.643	95.814	189.134	96.1277
186.885	96.6127	189.729	95.8116	189.215	96.1256
186.969	96.6095	189.813	95.8092	189.303	96.1234
187.05	96.6062	189.896	95.8067	189.385	96.1212
187.134	96.6032	189.982	95.8042	189.466	96.1191
187.217	96.6	190.062	95.802	189.548	96.1167
187.301	96.597	190.147	95.8	189.633	96.1143
187.385	96.594	190.228	95.7975	189.716	96.1122
187.466	96.5911	190.31	95.7954	189.8	96.1099
187.549	96.5881	190.393	95.7934	189.884	96.1073
187.633	96.5858	190.476	95.7911	189.969	96.105
187.72	96.5831	190.562	95.7892	190.049	96.1024
187.801	96.5808	190.641	95.7875	190.139	96.0998
187.884	96.5786	190.727	95.7861	190.217	96.0973
187.967	96.5762	190.811	95.7847	190.301	96.0946
188.049	96.5739	190.895	95.7831	190.383	96.092
188.13	96.5716	190.979	95.7813	190.468	96.0895
188.217	96.5693	191.062	95.7798	190.549	96.0869
188.3	96.567	191.143	95.7779	190.635	96.0845
188.383	96.5649	191.228	95.776	190.718	96.0822
188.468	96.5625	191.311	95.7742	190.804	96.0797
188.551	96.5602	191.394	95.7719	190.885	96.0775
188.634	96.5578	191.476	95.7696	190.97	96.0754
188.72	96.5551	191.556	95.7674	191.053	96.0732
188.802	96.5524	191.644	95.7652	191.136	96.0712
188.886	96.5497	191.728	95.7632	191.219	96.069
188.971	96.5469	191.813	95.7609	191.3	96.0668
189.052	96.544	191.891	95.7589	191.382	96.0648
189.137	96.5409	191.977	95.7566	191.466	96.0625
189.22	96.5378	192.062	95.7541	191.55	96.0602
189.307	96.5347	192.141	95.7521	191.634	96.058
189.388	96.5318	192.227	95.7505	191.715	96.0558
189.47	96.5287	192.312	95.7488	191.8	96.053
189.553	96.5259	192.392	95.7464	191.885	96.0507
189.639	96.5233	192.475	95.7442	191.968	96.0482
189.721	96.5205	192.56	95.7419	192.052	96.0459
189.802	96.5177	192.643	95.7396	192.132	96.0433
189.886	96.515	192.723	95.737	192.216	96.0405
189.968	96.5127	192.809	95.7352	192.302	96.038
190.052	96.5105	192.893	95.7339	192.383	96.0356
190.137	96.5082	192.975	95.7323	192.47	96.0332
190.218	96.5058	193.062	95.7303	192.547	96.0305
190.306	96.5038	193.143	95.7285	192.63	96.0284
190.387	96.5018	193.229	95.7271	192.714	96.0261
190.471	96.4994	193.31	95.7257	192.801	96.0239
190.556	96.4974	193.394	95.7243	192.88	96.0217
190.639	96.4951	193.476	95.723	192.966	96.0198
190.718	96.4932	193.563	95.7216	193.053	96.0178
190.801	96.4909	193.643	95.7198	193.131	96.0157
190.883	96.4886	193.726	95.7178	193.22	96.0137
190.968	96.4863	193.81	95.7153	193.298	96.0117
191.051	96.4838	193.894	95.7134	193.383	96.0097
191.133	96.4811	193.974	95.7113	193.466	96.0077
191.214	96.4785	194.061	95.7089	193.548	96.0055
191.301	96.4758	194.141	95.7066	193.63	96.0032
191.385	96.4731	194.225	95.7045	193.715	96.0009
191.47	96.4704	194.308	95.7024	193.796	95.9988
191.55	96.4672	194.385	95.7002	193.883	95.9966
191.635	96.4642	194.47	95.6982	193.964	95.9944
191.719	96.4615	194.556	95.6961	194.045	95.9921
191.802	96.4587	194.639	95.6944	194.13	95.9897
191.886	96.4558	194.724	95.6926	194.215	95.9872
191.969	96.453	194.806	95.6907	194.295	95.9848
192.049	96.45	194.889	95.6886	194.376	95.9826
192.135	96.4473	194.976	95.6869	194.462	95.9803
192.219	96.4445	195.057	95.685	194.547	95.9779
192.3	96.4421	195.139	95.6832	194.629	95.9755
192.383	96.4398	195.223	95.6814	194.713	95.9732
192.465	96.4374	195.309	95.6795	194.795	95.9708
192.549	96.4353	195.393	95.6781	194.88	95.9685
192.634	96.4328	195.475	95.6764	194.961	95.9662
192.716	96.4306	195.556	95.6746	195.046	95.9642
[truncated: 4,897 more rows]

## Sheet: Figure 8 DTG
Temperature	Derivative Weight	Temperature	Derivative Weight	Temperature	Derivative Weight
°C	%/°C	°C	%/°C	°C	%/°C
	Flax/VE		5M-flax/VE		10M-flax/VE
31.1655	0.00451	33.1048	0.00599	32.7538	0.00292
31.2062	0.00448	33.1201	0.00598	32.7646	0.00292
31.2476	0.00445	33.137	0.00597	32.7878	0.00291
31.2907	0.00442	33.1579	0.00596	32.803	0.0029
31.3351	0.00439	33.1742	0.00595	32.8221	0.00289
31.3773	0.00436	33.1947	0.00593	32.8418	0.00289
31.4204	0.00433	33.2127	0.00592	32.8605	0.00288
31.468	0.0043	33.2385	0.0059	32.8845	0.00287
31.5109	0.00426	33.2596	0.00589	32.9126	0.00286
31.6076	0.00419	33.2795	0.00587	32.9328	0.00286
31.6537	0.00416	33.3033	0.00586	32.9556	0.00285
31.7049	0.00413	33.3322	0.00584	32.9808	0.00284
31.7602	0.00409	33.3593	0.00582	33.0127	0.00283
31.8073	0.00405	33.3855	0.0058	33.0404	0.00282
31.8633	0.00401	33.4139	0.00578	33.0724	0.00281
31.9181	0.00397	33.4476	0.00576	33.094	0.0028
31.9734	0.00393	33.4725	0.00574	33.1255	0.00279
32.0252	0.0039	33.5025	0.00572	33.1565	0.00278
32.0811	0.00386	33.5334	0.0057	33.1909	0.00276
32.1414	0.00381	33.5645	0.00568	33.2231	0.00275
32.1965	0.00378	33.5975	0.00565	33.2638	0.00274
32.2557	0.00373	33.6317	0.00563	33.2964	0.00273
32.3121	0.00369	33.6681	0.0056	33.3312	0.00271
32.3691	0.00365	33.705	0.00558	33.3625	0.0027
32.4319	0.00361	33.7375	0.00556	33.402	0.00269
32.4935	0.00357	33.7809	0.00553	33.44	0.00268
32.5566	0.00352	33.8187	0.0055	33.4796	0.00266
32.6207	0.00348	33.8591	0.00547	33.5155	0.00265
32.7443	0.00339	33.8989	0.00544	33.5602	0.00263
32.8166	0.00334	33.9442	0.00541	33.5969	0.00262
32.9494	0.00325	33.9873	0.00538	33.6419	0.0026
33.0138	0.0032	34.0288	0.00535	33.6812	0.00259
33.083	0.00315	34.0714	0.00533	33.7294	0.00257
33.1491	0.00311	34.1191	0.00529	33.7662	0.00256
33.2905	0.00301	34.1542	0.00527	33.8138	0.00254
33.3668	0.00296	34.2061	0.00523	33.8624	0.00253
33.4322	0.00291	34.2554	0.0052	33.9076	0.00251
33.5073	0.00286	34.2995	0.00517	33.9522	0.0025
33.575	0.00281	34.35	0.00513	34.0065	0.00248
33.6562	0.00276	34.3991	0.0051	34.05	0.00246
33.7266	0.00271	34.4507	0.00506	34.1055	0.00244
33.8046	0.00265	34.5056	0.00503	34.1512	0.00243
33.8785	0.0026	34.5582	0.00499	34.2077	0.00241
33.9537	0.00255	34.6081	0.00496	34.26	0.00239
34.0319	0.0025	34.6615	0.00492	34.3116	0.00237
34.1127	0.00244	34.7176	0.00488	34.3663	0.00235
34.1927	0.00239	34.7694	0.00485	34.4222	0.00233
34.2722	0.00233	34.8304	0.0048	34.4761	0.00231
34.3474	0.00228	34.8827	0.00477	34.5335	0.00229
34.432	0.00223	34.9437	0.00473	34.5941	0.00227
34.5147	0.00217	35.0008	0.00469	34.6548	0.00225
34.5933	0.00212	35.0603	0.00465	34.7046	0.00223
34.674	0.00206	35.1195	0.00461	34.7718	0.00221
34.7574	0.00201	35.1833	0.00456	34.8271	0.00219
34.8437	0.00195	35.2444	0.00452	34.8949	0.00216
34.9243	0.00189	35.3091	0.00448	34.9542	0.00214
35.0902	0.00178	35.3725	0.00444	35.0224	0.00212
35.1753	0.00173	35.4418	0.00439	35.0844	0.0021
35.2649	0.00167	35.5051	0.00435	35.1499	0.00207
35.348	0.00161	35.5739	0.0043	35.2093	0.00205
35.4352	0.00155	35.6386	0.00425	35.2789	0.00203
35.5247	0.00149	35.7119	0.0042	35.3401	0.00201
35.6096	0.00144	35.774	0.00416	35.4184	0.00198
35.6999	0.00138	35.8452	0.00411	35.4809	0.00196
35.788	0.00132	35.9088	0.00407	35.5532	0.00193
35.8781	0.00126	35.9804	0.00402	35.6177	0.00191
35.9677	0.0012	36.0543	0.00397	35.6913	0.00189
36.0575	0.00114	36.1231	0.00393	35.7637	0.00186
36.1487	0.00108	36.1994	0.00387	35.8357	0.00183
36.2412	0.00102	36.2708	0.00383	35.9026	0.00181
36.3279	0.000966629	36.3497	0.00377	35.9792	0.00178
36.4215	0.00090577	36.4178	0.00373	36.0492	0.00176
36.5183	0.000842995	36.4951	0.00367	36.1264	0.00173
36.6053	0.000786645	36.5701	0.00362	36.199	0.00171
36.6998	0.000725588	36.6468	0.00357	36.2784	0.00168
36.7945	0.000664587	36.7247	0.00352	36.3545	0.00165
36.8868	0.000605198	36.8036	0.00347	36.4321	0.00163
36.98	0.000545379	36.8825	0.00341	36.5051	0.0016
37.0715	0.000486701	36.9646	0.00336	36.5852	0.00157
37.1679	0.00042509	37.0439	0.00331	36.6632	0.00155
37.2598	0.00036644	37.1265	0.00325	36.75	0.00152
37.3518	0.000307847	37.2067	0.0032	36.8284	0.00149
37.4498	0.000245624	37.2881	0.00314	36.9046	0.00146
37.5441	0.000185837	37.3702	0.00309	36.9855	0.00143
37.6387	0.000125962	37.4508	0.00303	37.0677	0.0014
37.7363	6.43736e-05	37.5353	0.00298	37.1478	0.00138
37.8325	3.76431e-06	37.6203	0.00292	37.2325	0.00135
37.9353	-6.08748e-05	37.7037	0.00286	37.3165	0.00132
38.0277	-0.000118798	37.7877	0.00281	38.536	0.000894527
38.1285	-0.000181881	37.8712	0.00275	38.6252	0.000863583
38.2248	-0.000241962	37.9597	0.00269	38.7162	0.000832012
38.3218	-0.000302396	38.0443	0.00264	38.8061	0.000800826
38.4179	-0.000362161	38.1359	0.00258	38.8932	0.000770616
38.5187	-0.000424642	38.2227	0.00252	38.9917	0.000736458
38.6183	-0.000486235	38.3102	0.00246	39.0767	0.000706979
38.7197	-0.000548857	38.4002	0.0024	39.1745	0.000673093
38.8179	-0.000609326	38.4838	0.00235	39.267	0.000641039
38.9178	-0.000670712	38.5758	0.00228	39.3602	0.000608744
39.0159	-0.000730796	38.6664	0.00222	39.4495	0.000577819
39.118	-0.000793222	38.7582	0.00216	39.5471	0.000543988
39.2156	-0.000852755	38.8508	0.0021	39.6405	0.000511645
39.3158	-0.000913768	38.9354	0.00205	39.7343	0.000479148
39.4182	-0.000975963	39.0288	0.00198	39.8267	0.00044715
39.5157	-0.00104	39.1173	0.00193	39.9273	0.000412351
39.6168	-0.0011	39.2107	0.00186	40.0195	0.00038042
39.7183	-0.00116	39.3042	0.0018	40.1168	0.000346756
39.8179	-0.00122	39.3968	0.00174	40.2091	0.000314791
39.9179	-0.00128	39.4921	0.00168	40.3067	0.000281037
40.0188	-0.00134	39.5812	0.00162	40.4033	0.000247605
40.1265	-0.0014	39.6777	0.00156	40.5013	0.0002137
40.2221	-0.00146	39.7629	0.0015	40.5941	0.000181572
40.3285	-0.00152	39.8574	0.00144	40.6981	0.000145622
40.4285	-0.00158	39.9528	0.00138	40.7922	0.000113074
40.5306	-0.00164	40.0525	0.00131	40.8921	7.85103e-05
40.6313	-0.0017	40.1461	0.00125	40.9886	4.51386e-05
40.7324	-0.00176	40.242	0.00119	41.0885	1.06075e-05
40.8317	-0.00182	40.3407	0.00112	41.1895	-2.43083e-05
40.9307	-0.00188	40.4346	0.00106	41.2877	-5.82815e-05
41.0331	-0.00194	40.5307	0.000998758	41.3814	-9.06588e-05
41.1395	-0.002	40.6312	0.000933244	41.4841	-0.000126187
41.239	-0.00206	40.7296	0.000869178	41.5808	-0.000159602
41.3434	-0.00212	40.8236	0.000807955	41.6763	-0.000192627
41.4419	-0.00217	40.921	0.000744635	41.7725	-0.000225866
41.5451	-0.00223	41.0184	0.000681328	41.8745	-0.00026114
41.6436	-0.00229	41.1209	0.000614787	41.9698	-0.000294066
41.7456	-0.00235	41.2236	0.000548175	42.0748	-0.00033034
41.8509	-0.00241	41.3183	0.000486764	42.1737	-0.000364553
41.9558	-0.00247	41.4194	0.000421258	42.2775	-0.000400397
42.0523	-0.00252	41.5179	0.000357548	42.3776	-0.000435014
42.1535	-0.00258	41.6199	0.00029161	42.4793	-0.000470143
42.2632	-0.00264	41.7169	0.000228951	42.5785	-0.000504456
42.3603	-0.0027	41.8171	0.000164272	42.6801	-0.00053955
42.4655	-0.00276	41.9156	0.000100743	42.7792	-0.000573812
42.5644	-0.00281	42.0218	3.22573e-05	42.8814	-0.000609133
42.6658	-0.00287	42.122	-3.22349e-05	42.9792	-0.000642937
42.7665	-0.00292	42.2243	-9.80608e-05	43.0805	-0.000677962
42.8689	-0.00298	42.3249	-0.000162666	43.1773	-0.000711405
42.9706	-0.00304	42.414	-0.000219924	43.2794	-0.00074671
43.0729	-0.00309	42.521	-0.000288568	43.382	-0.000782168
43.1716	-0.00315	42.6272	-0.000356648	43.4821	-0.000816768
43.2791	-0.00321	42.7294	-0.00042208	43.5904	-0.000854239
43.3762	-0.00326	42.8288	-0.000485702	43.6923	-0.000889444
43.4782	-0.00332	42.9291	-0.000549825	43.7884	-0.000922702
43.5791	-0.00337	43.032	-0.000615552	43.889	-0.000957483
43.6816	-0.00343	43.1305	-0.000678433	43.9922	-0.00099316
43.7808	-0.00348	43.2332	-0.000743969	44.0899	-0.00103
43.8814	-0.00354	43.3356	-0.000809178	44.193	-0.00106
43.9832	-0.00359	43.4328	-0.000871058	44.294	-0.0011
44.083	-0.00365	43.5403	-0.000939409	44.3939	-0.00113
44.1842	-0.0037	43.641	-0.001	44.4949	-0.00117
44.2868	-0.00375	43.7408	-0.00107	44.5942	-0.0012
44.3892	-0.00381	43.8439	-0.00113	44.6999	-0.00124
44.4895	-0.00386	43.9498	-0.0012	44.7996	-0.00127
44.587	-0.00391	44.0523	-0.00126	44.9	-0.00131
44.6877	-0.00397	44.1516	-0.00133	44.9977	-0.00134
44.7902	-0.00402	44.2508	-0.00139	45.1028	-0.00138
44.8894	-0.00407	44.3562	-0.00146	45.2066	-0.00141
44.989	-0.00413	44.4567	-0.00152	45.3049	-0.00145
45.0925	-0.00418	44.5609	-0.00159	45.4048	-0.00148
45.193	-0.00423	44.6635	-0.00165	45.5027	-0.00152
45.2892	-0.00428	44.7697	-0.00172	45.6037	-0.00155
45.3862	-0.00433	44.8751	-0.00178	45.7049	-0.00159
45.4837	-0.00438	44.9771	-0.00185	45.8049	-0.00162
45.5828	-0.00443	45.0742	-0.00191	45.9072	-0.00166
45.682	-0.00449	45.1775	-0.00197	46.0067	-0.00169
45.7799	-0.00454	45.2787	-0.00204	46.1108	-0.00173
45.88	-0.00459	45.3815	-0.0021	46.2098	-0.00176
45.9786	-0.00464	45.4798	-0.00216	46.3075	-0.0018
46.0766	-0.00469	45.5846	-0.00223	46.4077	-0.00183
46.1746	-0.00474	45.6829	-0.00229	46.511	-0.00187
46.2705	-0.00478	45.788	-0.00235	46.6077	-0.0019
46.3725	-0.00484	45.8843	-0.00241	46.708	-0.00193
46.4689	-0.00488	45.9867	-0.00248	46.8083	-0.00197
46.5683	-0.00493	46.0936	-0.00254	46.9044	-0.002
46.661	-0.00498	46.1942	-0.00261	47.0073	-0.00204
46.7578	-0.00503	46.2935	-0.00267	47.1068	-0.00207
46.855	-0.00508	46.394	-0.00273	47.2063	-0.00211
46.9511	-0.00512	46.4962	-0.00279	47.3082	-0.00214
47.0509	-0.00517	46.5979	-0.00286	47.4043	-0.00218
47.1483	-0.00522	46.6993	-0.00292	47.5029	-0.00221
47.2401	-0.00527	46.7975	-0.00298	47.6025	-0.00225
47.3361	-0.00531	46.903	-0.00304	47.7001	-0.00228
47.435	-0.00536	46.9981	-0.0031	47.7988	-0.00231
47.5282	-0.00541	47.1061	-0.00317	47.9002	-0.00235
47.6213	-0.00545	47.2028	-0.00323	47.9957	-0.00238
47.7192	-0.0055	47.3045	-0.00329	48.0927	-0.00242
47.8096	-0.00554	47.4063	-0.00335	48.1921	-0.00245
47.904	-0.00559	47.5062	-0.00342	48.2926	-0.00249
48.004	-0.00564	47.6029	-0.00347	48.3895	-0.00252
48.0994	-0.00568	47.7049	-0.00354	48.4897	-0.00255
48.1892	-0.00572	47.801	-0.0036	48.5776	-0.00259
48.2837	-0.00577	47.9059	-0.00366	48.6796	-0.00262
48.3741	-0.00581	48.0073	-0.00372	48.775	-0.00265
48.4687	-0.00586	48.1031	-0.00378	48.8706	-0.00269
48.5606	-0.0059	48.2047	-0.00384	48.971	-0.00272
48.6525	-0.00594	48.297	-0.0039	49.0648	-0.00276
48.7487	-0.00599	48.3945	-0.00396	49.1578	-0.00279
48.8395	-0.00603	48.4985	-0.00402	49.258	-0.00282
48.9357	-0.00607	48.5958	-0.00408	49.3563	-0.00286
49.031	-0.00612	48.6956	-0.00414	49.4473	-0.00289
49.1181	-0.00616	48.7935	-0.0042	49.543	-0.00292
49.214	-0.0062	48.8928	-0.00426	49.6384	-0.00296
49.3079	-0.00625	48.9881	-0.00432	49.7327	-0.00299
49.3988	-0.00629	49.0899	-0.00438	49.8325	-0.00302
49.4926	-0.00633	49.183	-0.00443	49.9248	-0.00306
49.584	-0.00637	49.2841	-0.00449	50.0179	-0.00309
49.6709	-0.00641	49.3804	-0.00455	50.1117	-0.00312
49.7612	-0.00645	49.4795	-0.00461	50.2053	-0.00316
49.8546	-0.00649	49.5759	-0.00467	50.2983	-0.00319
49.9468	-0.00653	49.6719	-0.00473	50.3923	-0.00322
50.0369	-0.00657	49.7686	-0.00478	50.4849	-0.00325
50.1275	-0.00661	49.8618	-0.00484	50.5787	-0.00329
50.2193	-0.00666	49.9589	-0.0049	50.6711	-0.00332
50.3098	-0.0067	50.0563	-0.00496	50.7682	-0.00335
50.3977	-0.00673	50.1537	-0.00501	50.8588	-0.00338
50.4868	-0.00677	50.2461	-0.00507	50.9528	-0.00342
50.5702	-0.00681	50.343	-0.00513	51.04	-0.00345
50.6591	-0.00685	50.4373	-0.00518	51.1393	-0.00348
50.7501	-0.00689	50.531	-0.00524	51.2288	-0.00351
50.8425	-0.00693	50.6247	-0.00529	51.3248	-0.00355
50.9285	-0.00697	50.7221	-0.00535	51.4099	-0.00358
51.0144	-0.007	50.8185	-0.00541	51.5028	-0.00361
51.1014	-0.00704	50.9171	-0.00547	51.5951	-0.00364
51.191	-0.00708	51.0144	-0.00552	51.6842	-0.00367
51.2765	-0.00711	51.1065	-0.00558	51.774	-0.00371
51.369	-0.00715	51.2008	-0.00563	51.8643	-0.00374
51.4527	-0.00719	51.2952	-0.00569	51.9586	-0.00377
51.5399	-0.00723	51.3859	-0.00574	52.0459	-0.0038
51.6262	-0.00726	51.481	-0.0058	52.1363	-0.00383
51.7117	-0.0073	51.5745	-0.00585	52.2265	-0.00387
51.797	-0.00733	51.667	-0.00591	52.3124	-0.0039
51.8869	-0.00737	51.7608	-0.00596	52.4042	-0.00393
51.9703	-0.00741	51.854	-0.00602	52.493	-0.00396
52.0567	-0.00744	51.9477	-0.00607	52.5854	-0.00399
52.1423	-0.00748	52.0389	-0.00612	52.6735	-0.00402
52.2254	-0.00751	52.1332	-0.00618	52.7611	-0.00405
52.3124	-0.00755	52.2223	-0.00623	52.8525	-0.00409
52.3982	-0.00758	52.3106	-0.00628	52.9406	-0.00412
52.4777	-0.00762	52.4047	-0.00634	53.0247	-0.00415
52.5633	-0.00765	52.4925	-0.00639	53.1166	-0.00418
52.6497	-0.00769	52.5874	-0.00644	53.2003	-0.00421
52.7347	-0.00772	52.679	-0.0065	53.286	-0.00424
52.8231	-0.00776	52.7675	-0.00655	53.3755	-0.00427
52.9033	-0.00779	52.8581	-0.0066	53.4631	-0.0043
52.9852	-0.00782	52.9489	-0.00665	53.5513	-0.00433
53.0737	-0.00786	53.0393	-0.0067	53.6384	-0.00436
53.1616	-0.00789	53.1247	-0.00675	53.7214	-0.00439
53.2407	-0.00792	53.2143	-0.0068	53.8053	-0.00442
53.3291	-0.00796	53.3024	-0.00686	53.8952	-0.00445
53.4073	-0.00799	53.3905	-0.00691	53.9806	-0.00448
53.4885	-0.00802	53.4818	-0.00696	54.0648	-0.00451
53.5669	-0.00805	53.5692	-0.00701	54.1536	-0.00454
53.6483	-0.00808	53.6553	-0.00706	54.2366	-0.00457
53.7315	-0.00812	53.746	-0.00711	54.3216	-0.0046
53.816	-0.00815	53.824	-0.00715	54.4071	-0.00463
53.9009	-0.00818	53.9194	-0.00721	54.4921	-0.00466
53.978	-0.00821	53.9977	-0.00725	54.5747	-0.00469
54.0581	-0.00824	54.089	-0.0073	54.6555	-0.00472
54.1403	-0.00827	54.1737	-0.00735	54.744	-0.00475
54.2223	-0.00831	54.2605	-0.0074	54.8331	-0.00478
54.3026	-0.00834	54.3461	-0.00745	54.9137	-0.00481
54.3832	-0.00837	54.4385	-0.0075	54.9959	-0.00484
54.4649	-0.0084	54.5217	-0.00755	55.0847	-0.00487
54.5442	-0.00843	54.6121	-0.0076	55.1658	-0.0049
54.6231	-0.00846	54.6939	-0.00765	55.2497	-0.00493
54.7043	-0.00849	54.7834	-0.0077	55.3342	-0.00496
54.7832	-0.00852	54.8666	-0.00774	55.4147	-0.00499
54.8644	-0.00855	54.9529	-0.00779	55.4975	-0.00501
54.9469	-0.00858	55.0369	-0.00784	55.58	-0.00504
55.0283	-0.00861	55.123	-0.00789	55.6625	-0.00507
55.1058	-0.00864	55.2102	-0.00794	55.7413	-0.0051
55.1842	-0.00867	55.2933	-0.00798	55.8246	-0.00513
55.2666	-0.0087	55.3777	-0.00803	55.9094	-0.00516
55.3431	-0.00873	55.4624	-0.00808	55.9894	-0.00519
55.4224	-0.00876	55.5473	-0.00813	56.077	-0.00522
55.5	-0.00878	55.63	-0.00817	56.1573	-0.00524
55.5811	-0.00881	55.7117	-0.00822	56.2351	-0.00527
55.6551	-0.00884	55.7965	-0.00827	56.3172	-0.0053
55.7394	-0.00887	55.8766	-0.00831	56.3979	-0.00533
55.8195	-0.0089	55.9576	-0.00835	56.4794	-0.00536
55.8958	-0.00893	56.0418	-0.0084	56.5609	-0.00538
55.9719	-0.00896	56.1222	-0.00845	56.6412	-0.00541
56.0517	-0.00898	56.2042	-0.00849	56.7215	-0.00544
56.1325	-0.00901	56.2887	-0.00854	56.806	-0.00547
56.2094	-0.00904	56.3726	-0.00859	56.884	-0.0055
56.282	-0.00907	56.4594	-0.00863	56.9633	-0.00552
56.3657	-0.0091	56.54	-0.00868	57.0438	-0.00555
56.4413	-0.00912	56.6234	-0.00872	57.1256	-0.00558
56.5201	-0.00915	56.7037	-0.00877	57.203	-0.0056
56.5977	-0.00918	56.7871	-0.00881	57.2806	-0.00563
56.6734	-0.00921	56.871	-0.00886	57.3596	-0.00566
56.7495	-0.00923	56.9493	-0.0089	57.4412	-0.00569
56.8289	-0.00926	57.0308	-0.00895	57.5177	-0.00571
56.9046	-0.00929	57.1151	-0.009	57.5948	-0.00574
56.9812	-0.00931	57.1949	-0.00904	57.6693	-0.00576
57.0558	-0.00934	57.2756	-0.00908	57.7532	-0.00579
57.1323	-0.00937	57.354	-0.00913	57.8291	-0.00582
57.2099	-0.00939	57.4371	-0.00917	57.9064	-0.00584
57.2893	-0.00942	57.5132	-0.00921	57.9879	-0.00587
57.3629	-0.00945	57.5966	-0.00926	58.0689	-0.0059
57.4424	-0.00947	57.677	-0.0093	58.1476	-0.00592
57.5218	-0.0095	57.7559	-0.00935	58.2267	-0.00595
57.5931	-0.00953	57.8345	-0.00939	58.3018	-0.00598
57.6724	-0.00955	57.9114	-0.00943	58.384	-0.006
57.7489	-0.00958	57.9958	-0.00948	58.4599	-0.00603
57.8235	-0.00961	58.0764	-0.00952	58.5382	-0.00605
57.9029	-0.00963	58.1506	-0.00956	58.6151	-0.00608
57.9792	-0.00966	58.2322	-0.00961	58.6907	-0.00611
58.0567	-0.00969	58.3132	-0.00965	58.772	-0.00613
58.1324	-0.00971	58.3878	-0.00969	58.8463	-0.00616
58.2089	-0.00974	58.4667	-0.00974	58.9251	-0.00618
58.2835	-0.00976	58.5456	-0.00978	59.0017	-0.00621
58.3572	-0.00979	58.624	-0.00982	59.0786	-0.00623
58.4346	-0.00981	58.7021	-0.00987	59.1581	-0.00626
58.5085	-0.00984	58.7848	-0.00991	59.231	-0.00628
58.5879	-0.00987	58.8625	-0.00995	59.3144	-0.00631
58.6624	-0.00989	58.935	-0.00999	59.3918	-0.00633
58.738	-0.00992	59.0149	-0.01004	59.4648	-0.00636
58.816	-0.00994	59.0969	-0.01008	59.5491	-0.00639
58.8864	-0.00997	59.1741	-0.01013	59.6237	-0.00641
58.9618	-0.00999	59.2524	-0.01017	59.7033	-0.00644
59.033	-0.01002	59.3292	-0.01021	59.7753	-0.00646
59.1145	-0.01004	59.4037	-0.01025	59.8559	-0.00649
59.1854	-0.01007	59.4838	-0.0103	59.9317	-0.00651
59.2707	-0.01009	59.5585	-0.01034	60.0045	-0.00653
59.3391	-0.01012	59.6419	-0.01039	60.0828	-0.00656
59.4146	-0.01014	59.716	-0.01043	60.1569	-0.00658
59.4919	-0.01017	59.7929	-0.01047	60.2339	-0.00661
59.5673	-0.01019	59.8687	-0.01051	60.3083	-0.00663
59.6414	-0.01022	59.9503	-0.01056	60.3842	-0.00666
59.7177	-0.01024	60.0246	-0.0106	60.4607	-0.00668
59.7876	-0.01027	60.0997	-0.01064	60.5344	-0.00671
59.8668	-0.01029	60.1728	-0.01068	60.6134	-0.00673
59.9408	-0.01031	60.254	-0.01073	60.6922	-0.00676
60.0211	-0.01033	60.3314	-0.01077	60.7668	-0.00678
60.0917	-0.01035	60.4091	-0.01082	60.8435	-0.00681
60.1682	-0.01037	60.485	-0.01086	60.9217	-0.00684
60.2396	-0.01039	60.5563	-0.0109	60.9957	-0.00687
60.3202	-0.01041	60.6339	-0.01095	61.0688	-0.0069
60.3918	-0.01043	60.7179	-0.01099	61.1435	-0.00693
60.4667	-0.01045	60.7866	-0.01103	61.2179	-0.00696
60.5377	-0.01047	60.8636	-0.01108	61.2945	-0.00698
60.6169	-0.01049	60.9407	-0.01112	61.3683	-0.00701
60.6866	-0.01051	61.0194	-0.01116	61.4457	-0.00704
60.7657	-0.01053	61.0967	-0.0112	61.5209	-0.00707
60.8395	-0.01055	61.1739	-0.01124	61.5971	-0.0071
60.9144	-0.01057	61.2443	-0.01128	61.6729	-0.00713
60.9862	-0.01059	61.3255	-0.01133	61.7472	-0.00716
61.0634	-0.01061	61.3954	-0.01136	61.8181	-0.00719
61.1405	-0.01063	61.4739	-0.01141	61.9009	-0.00722
61.2157	-0.01064	61.5527	-0.01145	61.9751	-0.00725
61.2907	-0.01066	61.6284	-0.01149	62.0515	-0.00728
61.3709	-0.01068	61.6984	-0.01153	62.1265	-0.00731
61.4413	-0.0107	61.7742	-0.01157	62.199	-0.00734
61.5171	-0.01072	61.8501	-0.01161	62.2761	-0.00737
61.5899	-0.01074	61.9248	-0.01165	62.3497	-0.0074
61.6677	-0.01076	62.0009	-0.01169	62.4266	-0.00743
61.7419	-0.01078	62.0797	-0.01173	62.5021	-0.00746
61.8181	-0.01079	62.1503	-0.01177	62.5752	-0.00748
61.8951	-0.01081	62.2275	-0.01181	62.6508	-0.00751
61.9662	-0.01083	62.304	-0.01185	62.7241	-0.00754
62.04	-0.01085	62.3803	-0.01189	62.8034	-0.00757
62.1154	-0.01087	62.4536	-0.01192	62.8779	-0.0076
62.1895	-0.01089	62.5346	-0.01197	62.9507	-0.00763
62.2659	-0.0109	62.6012	-0.012	63.0264	-0.00766
62.3414	-0.01092	62.6816	-0.01204	63.1019	-0.00769
62.4177	-0.01094	62.7517	-0.01208	63.1773	-0.00772
62.4956	-0.01096	62.8268	-0.01212	63.2494	-0.00775
62.5729	-0.01098	62.9035	-0.01216	63.3262	-0.00778
62.6393	-0.01099	62.9829	-0.0122	63.3999	-0.00781
62.7188	-0.01101	63.0577	-0.01224	63.4763	-0.00784
62.7962	-0.01103	63.1312	-0.01228	63.5557	-0.00787
62.8748	-0.01104	63.2069	-0.01232	63.6306	-0.0079
62.9453	-0.01106	63.2833	-0.01236	63.7093	-0.00793
63.0212	-0.01108	63.3605	-0.0124	63.7825	-0.00796
63.0949	-0.01109	63.4284	-0.01243	63.8539	-0.00798
63.1718	-0.01111	63.5044	-0.01247	63.9325	-0.00802
63.2492	-0.01113	63.5832	-0.01251	64.0027	-0.00804
63.3264	-0.01115	63.6586	-0.01255	64.0774	-0.00807
63.4017	-0.01116	63.7371	-0.01259	64.1578	-0.0081
63.4746	-0.01118	63.807	-0.01263	64.2331	-0.00813
63.5545	-0.0112	63.8814	-0.01266	64.3065	-0.00816
63.6293	-0.01121	63.9618	-0.0127	64.381	-0.00819
63.7052	-0.01123	64.0355	-0.01274	64.4567	-0.00822
63.7822	-0.01124	64.1077	-0.01278	64.5365	-0.00825
63.8529	-0.01126	64.1865	-0.01282	64.6082	-0.00828
63.9296	-0.01127	64.2585	-0.01285	64.6828	-0.00831
64.0075	-0.01129	64.3396	-0.01289	64.7572	-0.00834
64.0856	-0.01131	64.4083	-0.01293	64.8382	-0.00837
64.1579	-0.01132	64.482	-0.01297	64.9115	-0.0084
64.2369	-0.01134	64.5599	-0.01301	64.9863	-0.00843
64.3106	-0.01135	64.6349	-0.01304	65.0637	-0.00846
64.3892	-0.01137	64.7088	-0.01308	65.1394	-0.00849
64.4639	-0.01138	64.7882	-0.01312	65.2137	-0.00852
64.5402	-0.0114	64.8638	-0.01316	65.2928	-0.00855
64.6155	-0.01142	64.9343	-0.01319	65.3674	-0.00858
64.6948	-0.01143	65.0135	-0.01323	65.441	-0.00861
64.7708	-0.01145	65.0876	-0.01327	65.5175	-0.00864
64.8468	-0.01146	65.1612	-0.01331	65.5921	-0.00867
64.9233	-0.01148	65.2292	-0.01334	65.6668	-0.0087
65.002	-0.01149	65.3066	-0.01338	65.7443	-0.00873
65.0781	-0.01151	65.3873	-0.01342	65.8183	-0.00876
65.1526	-0.01152	65.4576	-0.01345	65.8907	-0.00879
65.2321	-0.01154	65.5381	-0.01349	65.9748	-0.00882
65.3108	-0.01155	65.6121	-0.01353	66.0459	-0.00885
65.3855	-0.01156	65.6895	-0.01357	66.1152	-0.00888
65.46	-0.01158	65.7628	-0.0136	66.196	-0.00891
65.5384	-0.01159	65.8451	-0.01365	66.2712	-0.00894
65.6173	-0.01161	65.9132	-0.01368	66.3482	-0.00897
65.6935	-0.01162	65.9924	-0.01372	66.4248	-0.00901
65.7711	-0.01163	66.068	-0.01375	66.5011	-0.00904
65.8449	-0.01165	66.1432	-0.01379	66.5777	-0.00907
65.9276	-0.01166	66.2196	-0.01383	66.6556	-0.0091
66.0015	-0.01168	66.2928	-0.01386	66.731	-0.00913
66.0832	-0.01169	66.3675	-0.0139	66.8078	-0.00916
66.1611	-0.01171	66.4457	-0.01394	66.8869	-0.00919
66.2406	-0.01172	66.5191	-0.01398	66.9665	-0.00923
66.3182	-0.01173	66.5968	-0.01401	67.0408	-0.00926
66.3938	-0.01175	66.672	-0.01405	67.1136	-0.00929
66.4757	-0.01176	66.7512	-0.01409	67.1899	-0.00932
66.5536	-0.01177	66.8242	-0.01412	67.2695	-0.00935
66.6316	-0.01179	66.9042	-0.01416	67.3453	-0.00938
66.706	-0.0118	66.9732	-0.0142	67.4215	-0.00941
66.7843	-0.01181	67.0559	-0.01424	67.501	-0.00945
66.8613	-0.01183	67.1319	-0.01427	67.5785	-0.00948
66.941	-0.01184	67.2113	-0.01431	67.6528	-0.00951
67.0186	-0.01185	67.2878	-0.01435	67.7304	-0.00954
67.0979	-0.01186	67.3668	-0.01439	67.8076	-0.00958
67.1779	-0.01188	67.4427	-0.01442	67.8854	-0.00961
67.2567	-0.01189	67.5186	-0.01446	67.962	-0.00964
67.3325	-0.0119	67.5918	-0.0145	68.0404	-0.00967
67.4116	-0.01191	67.6718	-0.01453	68.1232	-0.00971
67.4876	-0.01193	67.7465	-0.01457	68.1979	-0.00974
67.5695	-0.01194	67.8273	-0.01461	68.2768	-0.00977
67.6502	-0.01195	67.9009	-0.01464	68.3521	-0.00981
67.7286	-0.01196	67.9822	-0.01468	68.429	-0.00984
67.8098	-0.01198	68.0562	-0.01472	68.5075	-0.00987
67.8889	-0.01199	68.1362	-0.01476	68.5896	-0.00991
67.9673	-0.012	68.2147	-0.0148	68.6648	-0.00994
68.0469	-0.01201	68.2924	-0.01483	68.7443	-0.00998
68.1271	-0.01203	68.3712	-0.01487	68.8251	-0.01001
68.2046	-0.01204	68.4446	-0.01491	68.8991	-0.01004
68.2825	-0.01205	68.5232	-0.01494	68.9803	-0.01008
68.3664	-0.01206	68.6049	-0.01498	69.058	-0.01011
68.4458	-0.01207	68.6761	-0.01502	69.1421	-0.01015
68.5272	-0.01209	68.7549	-0.01505	69.2144	-0.01018
68.6059	-0.0121	68.8349	-0.01509	69.2962	-0.01021
68.6849	-0.01211	68.9126	-0.01513	69.3761	-0.01025
68.762	-0.01212	68.9885	-0.01516	69.453	-0.01028
68.8443	-0.01213	69.0639	-0.0152	69.5299	-0.01032
68.9236	-0.01214	69.1427	-0.01524	69.61	-0.01035
69.0028	-0.01215	69.2184	-0.01527	69.6905	-0.01039
69.0824	-0.01217	69.3001	-0.01531	69.7703	-0.01042
69.1592	-0.01218	69.3766	-0.01535	69.8475	-0.01046
69.2428	-0.01219	69.4554	-0.01539	69.9322	-0.01049
69.3258	-0.0122	69.5361	-0.01542	70.0087	-0.01053
69.4073	-0.01221	69.6141	-0.01546	70.0883	-0.01056
69.4831	-0.01222	69.692	-0.0155	70.1668	-0.0106
69.5676	-0.01223	69.769	-0.01553	70.2483	-0.01063
69.6461	-0.01225	69.8444	-0.01557	70.323	-0.01067
69.73	-0.01226	69.9258	-0.01561	70.4048	-0.0107
69.8143	-0.01227	70.0093	-0.01565	70.4859	-0.01074
69.8914	-0.01228	70.0863	-0.01568	70.5663	-0.01078
69.9754	-0.01229	70.1593	-0.01572	70.6447	-0.01081
70.0597	-0.0123	70.2422	-0.01576	70.7238	-0.01085
70.1448	-0.01231	70.3233	-0.01579	70.8037	-0.01088
70.2221	-0.01233	70.3962	-0.01583	70.8875	-0.01092
70.3039	-0.01234	70.4757	-0.01587	70.9654	-0.01096
70.3856	-0.01235	70.5539	-0.0159	71.0483	-0.01099
70.4699	-0.01236	70.6347	-0.01594	71.1305	-0.01103
70.5502	-0.01237	70.7158	-0.01598	71.2079	-0.01107
70.6318	-0.01238	70.7927	-0.01602	71.2857	-0.0111
70.7158	-0.01239	70.8701	-0.01605	71.3656	-0.01114
70.7981	-0.0124	70.9487	-0.01609	71.45	-0.01118
70.875	-0.01242	71.0287	-0.01613	71.5284	-0.01121
70.9554	-0.01243	71.1073	-0.01616	71.6147	-0.01125
71.0386	-0.01244	71.1889	-0.0162	71.6933	-0.01129
71.1218	-0.01245	71.2755	-0.01624	71.7693	-0.01132
71.2056	-0.01246	71.3514	-0.01628	71.848	-0.01136
71.2827	-0.01247	71.4311	-0.01632	71.9297	-0.0114
71.3682	-0.01248	71.5093	-0.01635	72.0109	-0.01143
71.4467	-0.0125	71.591	-0.01639	72.0905	-0.01147
71.5295	-0.01251	71.6707	-0.01643	72.1742	-0.01151
71.6106	-0.01252	71.7534	-0.01647	72.254	-0.01155
71.6968	-0.01253	71.8358	-0.0165	72.3369	-0.01158
71.7801	-0.01254	71.9129	-0.01654	72.4179	-0.01162
71.8577	-0.01255	71.9947	-0.01658	72.4985	-0.01166
71.9442	-0.01257	72.0697	-0.01661	72.5815	-0.0117
72.0239	-0.01258	72.1528	-0.01665	72.6605	-0.01173
72.1047	-0.01259	72.2332	-0.01669	72.7449	-0.01177
72.1875	-0.0126	72.3153	-0.01673	72.8278	-0.01181
72.2736	-0.01261	72.3961	-0.01677	72.9057	-0.01185
72.3593	-0.01263	72.4757	-0.0168	72.9908	-0.01189
72.4416	-0.01264	72.5603	-0.01684	73.0742	-0.01193
72.5254	-0.01265	72.6386	-0.01688	73.1547	-0.01196
72.6031	-0.01266	72.7201	-0.01692	73.2321	-0.012
72.6878	-0.01268	72.7997	-0.01696	73.3174	-0.01204
72.7697	-0.01269	72.8834	-0.017	73.4012	-0.01208
72.8538	-0.0127	72.9639	-0.01703	73.4885	-0.01212
72.9372	-0.01271	73.0495	-0.01707	73.5679	-0.01216
73.0219	-0.01273	73.1296	-0.01711	73.6497	-0.01219
73.1021	-0.01274	73.2106	-0.01715	73.7302	-0.01223
73.1849	-0.01275	73.2912	-0.01719	73.8121	-0.01227
73.2645	-0.01277	73.3722	-0.01723	73.8964	-0.01231
73.3515	-0.01278	73.4526	-0.01726	73.9791	-0.01235
73.431	-0.01279	73.5373	-0.0173	74.0618	-0.01239
73.5168	-0.01281	73.616	-0.01734	74.1447	-0.01242
73.6011	-0.01282	73.6976	-0.01738	74.2252	-0.01246
73.6831	-0.01283	73.7802	-0.01742	74.315	-0.0125
73.7653	-0.01285	73.866	-0.01746	74.3959	-0.01254
73.8528	-0.01286	73.9481	-0.0175	74.4793	-0.01258
73.9373	-0.01287	74.0282	-0.01754	74.5597	-0.01262
74.0186	-0.01289	74.1108	-0.01757	74.6433	-0.01266
74.1011	-0.0129	74.1933	-0.01761	74.7223	-0.0127
74.1834	-0.01291	74.2737	-0.01765	74.8078	-0.01274
74.2685	-0.01293	74.3586	-0.01769	74.8887	-0.01277
74.3541	-0.01294	74.4392	-0.01773	74.9716	-0.01281
74.439	-0.01296	74.5205	-0.01777	75.0575	-0.01285
74.5223	-0.01297	74.6057	-0.01781	75.1433	-0.01289
74.6085	-0.01299	74.6868	-0.01785	75.2232	-0.01293
74.693	-0.013	74.769	-0.01789	75.3079	-0.01297
74.7775	-0.01302	74.8552	-0.01793	75.3867	-0.01301
74.8642	-0.01303	74.9334	-0.01796	75.4701	-0.01305
74.947	-0.01305	75.0134	-0.018	75.5595	-0.01309
75.0353	-0.01306	75.096	-0.01804	75.6393	-0.01313
75.1185	-0.01308	75.1809	-0.01808	75.7261	-0.01317
75.2026	-0.01309	75.2616	-0.01812	75.8075	-0.01321
75.2889	-0.01311	75.3489	-0.01816	75.8915	-0.01325
75.3717	-0.01313	75.4287	-0.0182	75.9755	-0.01329
75.4581	-0.01314	75.5109	-0.01824	76.0599	-0.01333
75.5437	-0.01316	75.5949	-0.01828	76.1412	-0.01337
75.6232	-0.01317	75.6822	-0.01832	76.2312	-0.01341
75.7119	-0.01319	75.7648	-0.01836	76.3096	-0.01345
75.7975	-0.01321	75.8487	-0.0184	76.3895	-0.01348
75.8814	-0.01322	75.9283	-0.01844	76.4789	-0.01353
75.9565	-0.01324	76.0115	-0.01848	76.5599	-0.01357
76.0439	-0.01326	76.0947	-0.01852	76.6454	-0.01361
76.1309	-0.01327	76.1754	-0.01856	76.7259	-0.01365
76.2167	-0.01329	76.2633	-0.0186	76.8085	-0.01369
76.3023	-0.01331	76.3491	-0.01864	76.8925	-0.01373
76.3865	-0.01332	76.4245	-0.01868	76.9786	-0.01377
76.4697	-0.01334	76.5121	-0.01872	77.0631	-0.01381
76.5553	-0.01336	76.5987	-0.01876	77.1466	-0.01385
76.6429	-0.01338	76.6854	-0.0188	77.2385	-0.01389
76.7219	-0.01339	76.7646	-0.01884	77.3197	-0.01393
76.8077	-0.01341	76.8491	-0.01888	77.4048	-0.01398
76.8932	-0.01343	76.9365	-0.01892	77.4885	-0.01402
76.9763	-0.01345	77.0196	-0.01896	77.574	-0.01406
77.0655	-0.01347	77.1026	-0.019	77.6579	-0.0141
77.1463	-0.01348	77.185	-0.01904	77.7401	-0.01414
77.2279	-0.0135	77.2699	-0.01908	77.8254	-0.01418
77.3143	-0.01352	77.3549	-0.01912	77.911	-0.01423
77.3997	-0.01354	77.4419	-0.01917	77.9964	-0.01427
77.4862	-0.01356	77.5206	-0.0192	78.0801	-0.01431
77.5702	-0.01358	77.6063	-0.01925	78.1675	-0.01435
77.6542	-0.01359	77.6938	-0.01929	78.2517	-0.01439
77.7426	-0.01361	77.7765	-0.01933	78.3337	-0.01444
77.8235	-0.01363	77.8548	-0.01937	78.414	-0.01448
77.9133	-0.01365	77.9373	-0.01941	78.5009	-0.01452
77.9981	-0.01367	78.024	-0.01945	78.5857	-0.01456
78.0836	-0.01369	78.1075	-0.01949	78.6697	-0.0146
78.1652	-0.01371	78.1945	-0.01953	78.7499	-0.01464
78.2527	-0.01373	78.2757	-0.01957	78.8392	-0.01469
78.3372	-0.01375	78.3658	-0.01962	78.9189	-0.01473
78.4218	-0.01377	78.4492	-0.01966	79.0043	-0.01477
78.5055	-0.01379	78.5299	-0.0197	79.0882	-0.01481
78.591	-0.01381	78.618	-0.01974	79.1761	-0.01486
78.676	-0.01383	78.7002	-0.01978	79.2613	-0.0149
78.7591	-0.01385	78.7871	-0.01982	79.3478	-0.01495
78.8421	-0.01387	78.868	-0.01986	79.4326	-0.01499
78.9344	-0.0139	78.9588	-0.01991	79.5186	-0.01503
79.0164	-0.01392	79.0413	-0.01995	79.6041	-0.01508
79.0994	-0.01394	79.1242	-0.01999	79.6908	-0.01512
79.1855	-0.01396	79.2083	-0.02003	79.7754	-0.01516
79.2708	-0.01398	79.296	-0.02008	79.8575	-0.01521
79.3566	-0.014	79.3813	-0.02012	79.9413	-0.01525
79.4446	-0.01403	79.465	-0.02016	80.0264	-0.01529
79.5253	-0.01405	79.5535	-0.0202	80.1113	-0.01534
79.6106	-0.01407	79.6337	-0.02024	80.1985	-0.01538
79.6925	-0.01409	79.7231	-0.02029	80.2839	-0.01543
79.7816	-0.01411	79.8075	-0.02033	80.3684	-0.01547
79.8667	-0.01414	79.8956	-0.02037	80.4557	-0.01551
79.9477	-0.01416	79.9788	-0.02042	80.5356	-0.01556
80.0361	-0.01418	80.0639	-0.02046	80.6166	-0.0156
80.1235	-0.01421	80.1432	-0.0205	80.7039	-0.01564
80.207	-0.01423	80.2302	-0.02054	80.7894	-0.01569
80.2914	-0.01425	80.3149	-0.02058	80.8721	-0.01573
80.379	-0.01428	80.4025	-0.02063	80.9563	-0.01577
80.4623	-0.0143	80.488	-0.02067	81.0428	-0.01582
80.5487	-0.01432	80.5769	-0.02072	81.1305	-0.01587
80.6332	-0.01435	80.659	-0.02076	81.2144	-0.01591
80.72	-0.01437	80.7442	-0.0208	81.3011	-0.01596
80.8051	-0.01439	80.8267	-0.02084	81.3856	-0.016
80.8873	-0.01442	80.9129	-0.02089	81.4701	-0.01604
80.9794	-0.01444	80.9951	-0.02093	81.554	-0.01609
81.0634	-0.01447	81.0831	-0.02097	81.6407	-0.01613
81.1454	-0.01449	81.1697	-0.02102	81.7243	-0.01618
81.2342	-0.01452	81.2515	-0.02106	81.8099	-0.01622
81.3155	-0.01454	81.3357	-0.0211	81.8935	-0.01627
81.4014	-0.01457	81.4242	-0.02115	81.98	-0.01631
81.489	-0.01459	81.5093	-0.02119	82.0651	-0.01636
81.5734	-0.01462	81.5961	-0.02124	82.1463	-0.0164
81.6578	-0.01464	81.6777	-0.02128	82.2345	-0.01645
81.7426	-0.01466	81.7646	-0.02132	82.3217	-0.0165
81.8311	-0.01469	81.8497	-0.02137	82.4087	-0.01654
81.9166	-0.01472	81.9345	-0.02141	82.4933	-0.01659
82.0012	-0.01474	82.0195	-0.02145	82.5741	-0.01663
82.0819	-0.01477	82.1014	-0.0215	82.6594	-0.01668
82.1663	-0.01479	82.1863	-0.02154	82.7461	-0.01672
82.2504	-0.01482	82.2729	-0.02159	82.8344	-0.01677
82.3346	-0.01484	82.3571	-0.02163	82.9183	-0.01681
82.4178	-0.01487	82.447	-0.02168	83.0007	-0.01686
82.5035	-0.01489	82.532	-0.02172	83.0856	-0.0169
82.5842	-0.01492	82.6164	-0.02176	83.1749	-0.01695
82.6679	-0.01494	82.6976	-0.02181	83.2518	-0.01699
82.7537	-0.01497	82.7853	-0.02185	83.3411	-0.01704
82.8406	-0.01499	82.8749	-0.0219	83.4242	-0.01709
82.9166	-0.01502	82.9633	-0.02195	83.5149	-0.01714
83.0066	-0.01505	83.0465	-0.02199	83.5953	-0.01718
83.0883	-0.01507	83.1296	-0.02203	83.686	-0.01723
83.174	-0.0151	83.2148	-0.02208	83.7714	-0.01727
83.2565	-0.01512	83.2993	-0.02212	83.8558	-0.01732
83.3447	-0.01515	83.382	-0.02217	83.9361	-0.01736
83.4274	-0.01518	83.4666	-0.02221	84.022	-0.01741
83.515	-0.0152	83.5546	-0.02226	84.1104	-0.01746
83.5994	-0.01523	83.6391	-0.0223	84.1932	-0.0175
83.6852	-0.01526	83.7259	-0.02235	84.2804	-0.01755
83.7678	-0.01528	83.8098	-0.02239	84.3662	-0.0176
83.8539	-0.01531	83.8984	-0.02244	84.4529	-0.01765
83.9372	-0.01533	83.9834	-0.02249	84.536	-0.01769
84.0254	-0.01536	84.0683	-0.02253	84.6206	-0.01774
84.1109	-0.01539	84.1492	-0.02258	84.7061	-0.01779
84.1986	-0.01542	84.2373	-0.02262	84.7896	-0.01783
84.2792	-0.01544	84.3248	-0.02267	84.8728	-0.01788
84.3656	-0.01547	84.4053	-0.02271	84.961	-0.01793
84.4484	-0.01549	84.4914	-0.02276	85.0423	-0.01797
84.5353	-0.01552	84.5786	-0.02281	85.1299	-0.01802
84.6173	-0.01555	84.6593	-0.02285	85.2126	-0.01807
84.6994	-0.01557	84.7472	-0.0229	85.3003	-0.01811
84.7825	-0.0156	84.8342	-0.02294	85.3847	-0.01816
84.8707	-0.01563	84.9182	-0.02299	85.4682	-0.01821
84.9511	-0.01565	85.0024	-0.02304	85.5525	-0.01825
85.0399	-0.01568	85.0872	-0.02308	85.6352	-0.0183
85.1222	-0.01571	85.1738	-0.02313	85.7208	-0.01835
85.2099	-0.01573	85.2591	-0.02318	85.8094	-0.0184
85.2894	-0.01576	85.3453	-0.02322	85.8948	-0.01844
85.3752	-0.01579	85.4302	-0.02327	85.9739	-0.01849
85.4598	-0.01581	85.5173	-0.02332	86.0599	-0.01853
85.5453	-0.01584	85.5977	-0.02336	86.1468	-0.01858
85.6252	-0.01587	85.682	-0.02341	86.2331	-0.01863
85.7114	-0.01589	85.7678	-0.02345	86.3144	-0.01868
85.7979	-0.01592	85.8547	-0.0235	86.3997	-0.01872
85.8841	-0.01595	85.9379	-0.02355	86.4815	-0.01877
85.966	-0.01597	86.0247	-0.02359	86.5674	-0.01882
86.0507	-0.016	86.1059	-0.02364	86.6515	-0.01887
86.13	-0.01603	86.1877	-0.02368	86.7369	-0.01891
86.2175	-0.01605	86.2784	-0.02373	86.8207	-0.01896
86.2994	-0.01608	86.3624	-0.02378	86.9036	-0.01901
86.3864	-0.01611	86.4459	-0.02382	86.9881	-0.01906
86.4703	-0.01613	86.5302	-0.02387	87.074	-0.0191
86.5544	-0.01616	86.6186	-0.02392	87.1565	-0.01915
86.6361	-0.01619	86.701	-0.02396	87.2378	-0.0192
86.7225	-0.01621	86.7876	-0.02401	87.3242	-0.01925
86.8025	-0.01624	86.8707	-0.02406	87.4162	-0.0193
86.8903	-0.01627	86.9545	-0.0241	87.4959	-0.01934
86.9722	-0.01629	87.0354	-0.02415	87.5792	-0.01939
87.0574	-0.01632	87.1219	-0.0242	87.6662	-0.01944
87.1378	-0.01635	87.2084	-0.02424	87.7469	-0.01948
87.2252	-0.01637	87.2911	-0.02429	87.8327	-0.01953
87.3091	-0.0164	87.375	-0.02433	87.915	-0.01958
87.3956	-0.01643	87.46	-0.02438	87.9995	-0.01963
87.4747	-0.01645	87.5456	-0.02443	88.0857	-0.01968
87.5601	-0.01648	87.6299	-0.02447	88.1717	-0.01973
87.642	-0.01651	87.7122	-0.02452	88.2563	-0.01977
87.7281	-0.01653	87.7984	-0.02457	88.3381	-0.01982
87.804	-0.01656	87.88	-0.02461	88.4238	-0.01987
87.8957	-0.01659	87.9634	-0.02466	88.5086	-0.01992
87.9766	-0.01661	88.0439	-0.0247	88.5918	-0.01997
88.0605	-0.01664	88.1299	-0.02475	88.6756	-0.02001
88.1419	-0.01667	88.2169	-0.02479	88.7595	-0.02006
88.2251	-0.01669	88.299	-0.02484	88.8431	-0.02011
88.3072	-0.01672	88.3833	-0.02489	88.9266	-0.02016
88.3913	-0.01675	88.4712	-0.02493	89.0064	-0.0202
88.4734	-0.01677	88.5484	-0.02498	89.0958	-0.02026
88.5554	-0.0168	88.6346	-0.02502	89.1783	-0.0203
88.6386	-0.01683	88.7165	-0.02507	89.2633	-0.02035
88.7257	-0.01685	88.8036	-0.02511	89.343	-0.0204
88.8082	-0.01688	88.8842	-0.02516	89.4287	-0.02045
88.8903	-0.01691	88.9749	-0.02521	89.517	-0.0205
88.9739	-0.01693	89.0547	-0.02525	89.5978	-0.02055
89.0561	-0.01696	89.1389	-0.0253	89.6768	-0.02059
89.1438	-0.01699	89.2242	-0.02534	89.7618	-0.02064
89.23	-0.01701	89.3077	-0.02539	89.8414	-0.02069
89.3109	-0.01704	89.3899	-0.02543	89.9282	-0.02074
89.3908	-0.01707	89.4708	-0.02547	90.0119	-0.02079
89.4778	-0.01709	89.5599	-0.02552	90.0942	-0.02084
89.562	-0.01712	89.6452	-0.02557	90.1758	-0.02088
89.6447	-0.01715	89.7309	-0.02561	90.259	-0.02093
89.7275	-0.01717	89.8144	-0.02566	90.3414	-0.02098
89.8089	-0.0172	89.8962	-0.0257	90.4261	-0.02103
89.8954	-0.01723	89.9814	-0.02575	90.5104	-0.02108
89.9765	-0.01725	90.0656	-0.02579	90.5932	-0.02113
90.058	-0.01728	90.1478	-0.02583	90.6733	-0.02117
90.1392	-0.0173	90.2334	-0.02588	90.7619	-0.02122
90.2227	-0.01733	90.3191	-0.02592	90.8449	-0.02127
90.3058	-0.01736	90.4023	-0.02597	90.929	-0.02132
90.3903	-0.01738	90.4883	-0.02601	91.0082	-0.02137
90.4732	-0.01741	90.5674	-0.02606	91.0939	-0.02142
90.5579	-0.01744	90.6514	-0.0261	91.1772	-0.02147
90.6394	-0.01746	90.735	-0.02614	91.2589	-0.02152
90.7204	-0.01749	90.8186	-0.02619	91.3423	-0.02157
90.7994	-0.01751	90.9009	-0.02623	91.424	-0.02161
90.8804	-0.01754	90.9884	-0.02628	91.5097	-0.02166
90.9624	-0.01757	91.0692	-0.02632	91.5959	-0.02171
91.0477	-0.01759	91.1593	-0.02636	91.6827	-0.02177
91.1264	-0.01762	91.2413	-0.02641	91.7635	-0.02181
91.2135	-0.01765	91.3231	-0.02645	91.8475	-0.02186
91.2983	-0.01767	91.4024	-0.02649	91.9305	-0.02191
91.3838	-0.0177	91.4892	-0.02653	92.0147	-0.02196
91.466	-0.01773	91.572	-0.02658	92.098	-0.02201
91.549	-0.01775	91.6567	-0.02662	92.1768	-0.02206
91.6289	-0.01778	91.7382	-0.02666	92.2626	-0.02211
91.7144	-0.0178	91.8231	-0.0267	92.3458	-0.02216
91.7936	-0.01783	91.91	-0.02675	92.4303	-0.02221
91.8744	-0.01785	91.9863	-0.02679	92.5106	-0.02225
91.956	-0.01788	92.0699	-0.02683	92.5994	-0.0223
92.0389	-0.01791	92.1521	-0.02687	92.6778	-0.02235
92.1193	-0.01793	92.2366	-0.02691	92.7642	-0.0224
92.2109	-0.01796	92.3207	-0.02696	92.8458	-0.02245
92.2901	-0.01799	92.4049	-0.027	92.9288	-0.0225
92.3731	-0.01801	92.4862	-0.02704	93.0129	-0.02255
92.4506	-0.01804	92.5725	-0.02708	93.0945	-0.0226
92.5363	-0.01806	92.6547	-0.02712	93.1743	-0.02264
92.6157	-0.01809	92.7404	-0.02717	93.2596	-0.02269
92.6996	-0.01811	92.8216	-0.02721	93.3374	-0.02274
92.7829	-0.01814	92.905	-0.02725	93.425	-0.02279
92.8691	-0.01817	92.9856	-0.02729	93.5058	-0.02284
92.9463	-0.01819	93.0718	-0.02733	93.5915	-0.02289
93.0294	-0.01822	93.1591	-0.02737	93.6714	-0.02293
93.1126	-0.01824	93.2421	-0.02741	93.7554	-0.02298
93.1966	-0.01827	93.3234	-0.02745	93.8393	-0.02303
93.2787	-0.01829	93.4041	-0.02749	93.9165	-0.02308
93.3634	-0.01832	93.4887	-0.02753	94.001	-0.02313
93.4402	-0.01834	93.574	-0.02758	94.081	-0.02317
93.5242	-0.01837	93.6533	-0.02761	94.1672	-0.02323
93.6034	-0.0184	93.737	-0.02766	94.2489	-0.02327
93.6872	-0.01842	93.8187	-0.02769	94.332	-0.02332
93.7694	-0.01845	93.903	-0.02774	94.4146	-0.02337
93.8559	-0.01847	93.9849	-0.02777	94.4943	-0.02342
93.9333	-0.0185	94.0653	-0.02781	94.5802	-0.02347
94.0223	-0.01852	94.1505	-0.02785	94.6629	-0.02352
94.0996	-0.01855	94.2329	-0.02789	94.741	-0.02356
94.184	-0.01857	94.3152	-0.02793	94.8283	-0.02361
94.2656	-0.0186	94.3986	-0.02797	94.9113	-0.02366
94.3445	-0.01862	94.4824	-0.02801	94.9943	-0.02371
94.4259	-0.01865	94.5609	-0.02805	95.0753	-0.02376
94.5108	-0.01867	94.6449	-0.02809	95.1595	-0.0238
94.5942	-0.0187	94.7294	-0.02813	95.2403	-0.02385
94.6801	-0.01873	94.8138	-0.02817	95.3237	-0.0239
94.7606	-0.01875	94.8941	-0.0282	95.4075	-0.02395
94.8402	-0.01877	94.9795	-0.02824	95.4892	-0.024
94.9202	-0.0188	95.0598	-0.02828	95.5709	-0.02404
95.0052	-0.01882	95.1408	-0.02832	95.656	-0.02409
95.0847	-0.01885	95.2236	-0.02836	95.7338	-0.02414
95.1706	-0.01887	95.3091	-0.0284	95.8166	-0.02418
95.2492	-0.0189	95.3921	-0.02844	95.9011	-0.02423
95.3358	-0.01892	95.4725	-0.02847	95.9839	-0.02428
95.4171	-0.01895	95.5523	-0.02851	96.0655	-0.02433
95.4986	-0.01897	95.6361	-0.02855	96.1432	-0.02437
95.5818	-0.019	95.7183	-0.02858	96.2315	-0.02442
95.6665	-0.01902	95.8056	-0.02862	96.3175	-0.02447
95.7425	-0.01905	95.888	-0.02866	96.4013	-0.02452
95.8273	-0.01907	95.9672	-0.0287	96.4829	-0.02457
95.9066	-0.01909	96.0507	-0.02874	96.5663	-0.02462
95.9937	-0.01912	96.1306	-0.02877	96.6502	-0.02466
96.0706	-0.01914	96.2158	-0.02881	96.7292	-0.02471
96.1586	-0.01917	96.2973	-0.02885	96.8114	-0.02476
96.2359	-0.01919	96.3794	-0.02888	96.8954	-0.0248
96.32	-0.01922	96.4613	-0.02892	96.975	-0.02485
96.3983	-0.01924	96.5408	-0.02896	97.0565	-0.0249
96.4786	-0.01926	96.6221	-0.02899	97.1379	-0.02494
96.5613	-0.01929	96.7069	-0.02903	97.2218	-0.02499
96.6458	-0.01931	96.7877	-0.02906	97.3074	-0.02504
96.73	-0.01934	96.8686	-0.0291	97.3879	-0.02509
96.8085	-0.01936	96.9509	-0.02914	97.4708	-0.02513
96.89	-0.01939	97.0338	-0.02917	97.5531	-0.02518
96.9726	-0.01941	97.1164	-0.02921	97.6322	-0.02522
97.0535	-0.01943	97.2001	-0.02924	97.7121	-0.02527
97.1349	-0.01946	97.2815	-0.02928	97.797	-0.02532
97.2124	-0.01948	97.3609	-0.02931	97.8752	-0.02536
97.3003	-0.0195	97.4456	-0.02935	97.9607	-0.02541
97.3776	-0.01953	97.5298	-0.02939	98.0409	-0.02545
97.4643	-0.01955	97.6151	-0.02942	98.1258	-0.0255
97.5464	-0.01958	97.694	-0.02946	98.2057	-0.02555
97.626	-0.0196	97.7752	-0.02949	98.2895	-0.02559
97.7098	-0.01962	97.858	-0.02953	98.3696	-0.02564
97.7914	-0.01965	97.9412	-0.02956	98.4487	-0.02568
97.874	-0.01967	98.022	-0.0296	98.534	-0.02573
97.9545	-0.01969	98.1041	-0.02963	98.6166	-0.02578
98.034	-0.01972	98.1883	-0.02967	98.6982	-0.02582
98.1195	-0.01974	98.2707	-0.0297	98.7828	-0.02587
98.1941	-0.01976	98.3522	-0.02974	98.8646	-0.02591
98.2815	-0.01979	98.4328	-0.02977	98.9484	-0.02596
98.363	-0.01981	98.5162	-0.02981	99.0266	-0.026
98.4462	-0.01983	98.5989	-0.02984	99.1109	-0.02605
98.5282	-0.01986	98.6784	-0.02987	99.192	-0.02609
98.6136	-0.01988	98.7627	-0.02991	99.2728	-0.02614
98.694	-0.0199	98.8429	-0.02994	99.3556	-0.02618
98.7766	-0.01993	98.9235	-0.02998	99.4353	-0.02623
98.8595	-0.01995	99.0048	-0.03001	99.5142	-0.02627
98.9411	-0.01997	99.0923	-0.03005	99.5941	-0.02631
99.0235	-0.02	99.1677	-0.03008	99.6771	-0.02636
99.1042	-0.02002	99.2537	-0.03011	99.7542	-0.0264
99.1844	-0.02004	99.3343	-0.03015	99.8421	-0.02645
99.2677	-0.02006	99.4148	-0.03018	99.9222	-0.02649
99.3521	-0.02009	99.4994	-0.03021	100.003	-0.02654
99.4327	-0.02011	99.5849	-0.03025	100.087	-0.02658
99.5149	-0.02013	99.6624	-0.03028	100.172	-0.02663
99.5975	-0.02015	99.7459	-0.03031	100.251	-0.02667
99.6751	-0.02018	99.8273	-0.03034	100.332	-0.02672
99.7575	-0.0202	99.9103	-0.03038	100.412	-0.02676
99.8397	-0.02022	99.9919	-0.03041	100.496	-0.0268
99.9252	-0.02025	100.074	-0.03044	100.579	-0.02685
100.006	-0.02027	100.154	-0.03048	100.661	-0.02689
100.088	-0.02029	100.239	-0.03051	100.746	-0.02694
100.17	-0.02031	100.32	-0.03054	100.826	-0.02698
100.254	-0.02034	100.404	-0.03058	100.907	-0.02702
100.336	-0.02036	100.485	-0.03061	100.986	-0.02706
100.422	-0.02038	100.569	-0.03064	101.068	-0.02711
100.502	-0.0204	100.648	-0.03067	101.153	-0.02715
100.584	-0.02043	100.729	-0.0307	101.234	-0.0272
100.67	-0.02045	100.815	-0.03074	101.318	-0.02724
100.753	-0.02047	100.894	-0.03077	101.4	-0.02728
100.829	-0.02049	100.984	-0.0308	101.482	-0.02733
100.918	-0.02052	101.064	-0.03083	101.561	-0.02737
100.996	-0.02054	101.141	-0.03086	101.648	-0.02741
101.08	-0.02056	101.226	-0.0309	101.731	-0.02746
101.162	-0.02058	101.303	-0.03093	101.813	-0.0275
101.241	-0.0206	101.389	-0.03096	101.897	-0.02754
101.328	-0.02063	101.471	-0.03099	101.977	-0.02758
101.407	-0.02065	101.553	-0.03102	102.062	-0.02763
101.489	-0.02067	101.634	-0.03105	102.141	-0.02767
101.57	-0.02069	101.714	-0.03108	102.221	-0.02771
101.652	-0.02072	101.799	-0.03112	102.302	-0.02775
101.735	-0.02074	101.88	-0.03115	102.389	-0.0278
101.816	-0.02076	101.962	-0.03118	102.472	-0.02784
101.898	-0.02078	102.045	-0.03121	102.553	-0.02788
101.981	-0.0208	102.126	-0.03124	102.639	-0.02792
102.066	-0.02083	102.208	-0.03127	102.719	-0.02797
102.147	-0.02085	102.293	-0.0313	102.802	-0.02801
102.231	-0.02087	102.378	-0.03133	102.883	-0.02805
102.308	-0.02089	102.457	-0.03136	102.967	-0.02809
102.393	-0.02092	102.537	-0.03139	103.051	-0.02813
102.476	-0.02094	102.62	-0.03142	103.134	-0.02818
102.557	-0.02096	102.699	-0.03145	103.219	-0.02822
102.643	-0.02098	102.781	-0.03148	103.295	-0.02826
102.722	-0.021	102.865	-0.03152	103.373	-0.02829
102.8	-0.02102	102.95	-0.03155	103.458	-0.02834
102.884	-0.02105	103.032	-0.03158	103.541	-0.02838
102.966	-0.02107	103.115	-0.03161	103.623	-0.02842
103.047	-0.02109	103.194	-0.03164	103.706	-0.02846
103.127	-0.02111	103.277	-0.03167	103.788	-0.0285
103.211	-0.02113	103.359	-0.0317	103.869	-0.02854
103.297	-0.02116	103.443	-0.03173	103.954	-0.02858
103.378	-0.02118	103.525	-0.03176	104.034	-0.02862
103.46	-0.0212	103.607	-0.03179	104.117	-0.02866
103.543	-0.02122	103.687	-0.03182	104.198	-0.0287
103.623	-0.02124	103.772	-0.03185	104.283	-0.02874
103.71	-0.02127	103.855	-0.03188	104.364	-0.02878
103.79	-0.02129	103.937	-0.03191	104.445	-0.02882
103.87	-0.02131	104.018	-0.03194	104.526	-0.02886
103.954	-0.02133	104.1	-0.03197	104.612	-0.0289
104.034	-0.02135	104.184	-0.032	104.689	-0.02894
104.119	-0.02137	104.266	-0.03203	104.774	-0.02898
104.199	-0.02139	104.349	-0.03206	104.861	-0.02902
104.281	-0.02142	104.432	-0.03209	104.941	-0.02906
104.366	-0.02144	104.515	-0.03211	105.022	-0.0291
104.448	-0.02146	104.594	-0.03214	105.101	-0.02914
104.532	-0.02148	104.679	-0.03217	105.187	-0.02918
104.611	-0.0215	104.759	-0.0322	105.271	-0.02922
104.697	-0.02152	104.841	-0.03223	105.352	-0.02926
104.774	-0.02154	104.927	-0.03226	105.437	-0.0293
104.856	-0.02157	105.004	-0.03229	105.519	-0.02934
104.939	-0.02159	105.082	-0.03232	105.598	-0.02937
105.022	-0.02161	105.168	-0.03235	105.683	-0.02941
105.105	-0.02163	105.251	-0.03238	105.763	-0.02945
105.185	-0.02165	105.332	-0.03241	105.846	-0.02949
105.27	-0.02167	105.413	-0.03243	105.928	-0.02953
105.352	-0.02169	105.496	-0.03246	106.007	-0.02956
105.435	-0.02172	105.578	-0.03249	106.092	-0.0296
105.516	-0.02174	105.664	-0.03252	106.174	-0.02964
105.602	-0.02176	105.744	-0.03255	106.255	-0.02968
105.678	-0.02178	105.829	-0.03258	106.34	-0.02972
105.763	-0.0218	105.914	-0.03261	106.424	-0.02976
105.843	-0.02182	105.998	-0.03264	106.504	-0.02979
105.93	-0.02184	106.078	-0.03267	106.587	-0.02983
106.012	-0.02186	106.159	-0.0327	106.672	-0.02987
106.091	-0.02188	106.244	-0.03273	106.755	-0.02991
106.177	-0.02191	106.32	-0.03275	106.837	-0.02995
106.256	-0.02193	106.404	-0.03278	106.922	-0.02998
106.34	-0.02195	106.489	-0.03281	107.004	-0.03002
106.422	-0.02197	106.57	-0.03284	107.087	-0.03006
106.504	-0.02199	106.653	-0.03287	107.167	-0.0301
106.588	-0.02201	106.736	-0.0329	107.25	-0.03013
106.672	-0.02203	106.816	-0.03293	107.336	-0.03017
106.752	-0.02205	106.899	-0.03296	107.417	-0.03021
106.835	-0.02208	106.983	-0.03299	107.5	-0.03024
106.917	-0.0221	107.066	-0.03302	107.582	-0.03028
106.999	-0.02212	107.147	-0.03304	107.662	-0.03032
107.082	-0.02214	107.23	-0.03307	107.747	-0.03036
107.168	-0.02216	107.313	-0.0331	107.831	-0.03039
107.247	-0.02218	107.394	-0.03313	107.913	-0.03043
107.334	-0.0222	107.477	-0.03316	107.997	-0.03047
107.419	-0.02222	107.56	-0.03319	108.079	-0.0305
107.497	-0.02224	107.647	-0.03322	108.162	-0.03054
107.582	-0.02227	107.724	-0.03325	108.242	-0.03057
107.665	-0.02229	107.81	-0.03328	108.325	-0.03061
107.746	-0.02231	107.89	-0.0333	108.409	-0.03065
107.828	-0.02233	107.974	-0.03333	108.491	-0.03068
107.912	-0.02235	108.056	-0.03336	108.572	-0.03072
107.995	-0.02237	108.137	-0.03339	108.658	-0.03076
108.079	-0.02239	108.22	-0.03342	108.74	-0.03079
108.157	-0.02241	108.303	-0.03345	108.824	-0.03083
108.246	-0.02243	108.386	-0.03348	108.907	-0.03087
108.325	-0.02245	108.469	-0.03351	108.99	-0.0309
108.409	-0.02248	108.551	-0.03354	109.069	-0.03094
108.492	-0.0225	108.634	-0.03356	109.152	-0.03097
108.574	-0.02252	108.716	-0.03359	109.237	-0.03101
108.657	-0.02254	108.799	-0.03362	109.321	-0.03105
108.742	-0.02256	108.882	-0.03365	109.403	-0.03108
108.823	-0.02258	108.967	-0.03368	109.491	-0.03112
108.906	-0.0226	109.047	-0.03371	109.572	-0.03116
108.989	-0.02262	109.129	-0.03374	109.655	-0.03119
109.075	-0.02264	109.212	-0.03377	109.74	-0.03123
109.154	-0.02266	109.295	-0.0338	109.821	-0.03127
109.238	-0.02269	109.38	-0.03383	109.905	-0.0313
109.323	-0.02271	109.464	-0.03386	109.985	-0.03134
109.401	-0.02273	109.542	-0.03388	110.071	-0.03137
109.485	-0.02275	109.627	-0.03391	110.154	-0.03141
109.57	-0.02277	109.711	-0.03394	110.233	-0.03144
109.653	-0.02279	109.791	-0.03397	110.32	-0.03148
109.735	-0.02281	109.873	-0.034	110.402	-0.03152
109.817	-0.02283	109.956	-0.03403	110.484	-0.03155
109.9	-0.02286	110.04	-0.03406	110.564	-0.03159
109.983	-0.02288	110.122	-0.03409	110.649	-0.03162
110.066	-0.0229	110.206	-0.03412	110.734	-0.03166
110.149	-0.02292	110.286	-0.03415	110.816	-0.0317
110.231	-0.02294	110.37	-0.03418	110.9	-0.03173
110.318	-0.02296	110.452	-0.0342	110.982	-0.03177
110.398	-0.02298	110.535	-0.03423	111.058	-0.0318
110.48	-0.02301	110.62	-0.03426	111.147	-0.03184
110.564	-0.02303	110.704	-0.03429	111.229	-0.03187
110.649	-0.02305	110.784	-0.03432	111.31	-0.03191
110.73	-0.02307	110.867	-0.03435	111.394	-0.03194
110.811	-0.02309	110.951	-0.03438	111.477	-0.03198
110.896	-0.02311	111.034	-0.03441	111.56	-0.03202
110.981	-0.02314	111.116	-0.03444	111.643	-0.03205
111.061	-0.02316	111.198	-0.03447	111.724	-0.03209
111.144	-0.02318	111.286	-0.0345	111.808	-0.03212
111.228	-0.0232	111.369	-0.03453	111.892	-0.03216
111.31	-0.02322	111.45	-0.03456	111.976	-0.03219
111.395	-0.02325	111.529	-0.03459	112.058	-0.03223
111.48	-0.02327	111.613	-0.03462	112.143	-0.03227
111.56	-0.02329	111.697	-0.03465	112.226	-0.0323
111.646	-0.02331	111.776	-0.03467	112.306	-0.03234
111.729	-0.02334	111.863	-0.03471	112.385	-0.03237
111.81	-0.02336	111.945	-0.03473	112.472	-0.03241
111.892	-0.02338	112.029	-0.03476	112.554	-0.03244
111.973	-0.0234	112.11	-0.03479	112.638	-0.03248
112.056	-0.02342	112.195	-0.03482	112.723	-0.03251
112.139	-0.02345	112.274	-0.03485	112.808	-0.03255
112.223	-0.02347	112.358	-0.03488	112.888	-0.03258
112.305	-0.02349	112.442	-0.03491	112.971	-0.03262
112.387	-0.02351	112.525	-0.03494	113.053	-0.03265
112.474	-0.02354	112.607	-0.03497	113.136	-0.03269
112.553	-0.02356	112.689	-0.035	113.219	-0.03273
112.638	-0.02358	112.773	-0.03503	113.306	-0.03276
112.722	-0.02361	112.857	-0.03506	113.386	-0.0328
112.804	-0.02363	112.941	-0.03509	113.474	-0.03283
112.888	-0.02365	113.025	-0.03512	113.553	-0.03287
112.975	-0.02367	113.106	-0.03515	113.638	-0.0329
113.058	-0.0237	113.192	-0.03518	113.719	-0.03294
113.135	-0.02372	113.275	-0.03521	113.803	-0.03297
113.222	-0.02374	113.356	-0.03524	113.885	-0.03301
113.303	-0.02377	113.443	-0.03527	113.97	-0.03304
113.381	-0.02379	113.525	-0.0353	114.052	-0.03308
113.471	-0.02381	113.607	-0.03533	114.138	-0.03312
113.555	-0.02384	113.691	-0.03536	114.217	-0.03315
113.638	-0.02386	113.777	-0.03539	114.305	-0.03319
113.719	-0.02388	113.857	-0.03541	114.39	-0.03322
113.802	-0.02391	113.942	-0.03545	114.47	-0.03326
113.884	-0.02393	114.023	-0.03547	114.553	-0.03329
113.964	-0.02395	114.109	-0.0355	114.639	-0.03333
114.049	-0.02398	114.193	-0.03553	114.722	-0.03336
114.131	-0.024	114.273	-0.03556	114.804	-0.0334
114.217	-0.02403	114.359	-0.03559	114.889	-0.03343
114.297	-0.02405	114.445	-0.03562	114.973	-0.03347
114.38	-0.02407	114.527	-0.03565	115.055	-0.0335
114.466	-0.0241	114.612	-0.03568	115.139	-0.03354
114.545	-0.02412	114.698	-0.03571	115.224	-0.03357
114.631	-0.02415	114.779	-0.03574	115.305	-0.03361
114.713	-0.02417	114.861	-0.03577	115.383	-0.03364
114.794	-0.02419	114.949	-0.0358	115.467	-0.03367
114.886	-0.02422	115.028	-0.03583	115.552	-0.03371
114.97	-0.02425	115.11	-0.03586	115.637	-0.03375
115.053	-0.02427	115.192	-0.03589	115.719	-0.03378
115.135	-0.0243	115.277	-0.03592	115.803	-0.03381
115.218	-0.02432	115.361	-0.03595	115.887	-0.03385
115.299	-0.02434	115.444	-0.03598	115.969	-0.03388
115.386	-0.02437	115.53	-0.03601	116.053	-0.03392
115.471	-0.0244	115.615	-0.03604	116.14	-0.03395
115.549	-0.02442	115.7	-0.03607	116.226	-0.03399
115.635	-0.02445	115.779	-0.0361	116.306	-0.03402
115.716	-0.02447	115.867	-0.03613	116.388	-0.03406
115.8	-0.02449	115.949	-0.03616	116.475	-0.03409
115.884	-0.02452	116.032	-0.03619	116.559	-0.03413
115.968	-0.02455	116.115	-0.03622	116.638	-0.03416
116.05	-0.02457	116.2	-0.03625	116.724	-0.0342
116.137	-0.0246	116.281	-0.03628	116.81	-0.03423
116.223	-0.02462	116.365	-0.03631	116.884	-0.03426
116.303	-0.02465	116.447	-0.03634	116.973	-0.0343
116.387	-0.02467	116.531	-0.03637	117.056	-0.03433
116.472	-0.0247	116.615	-0.0364	117.139	-0.03437
116.553	-0.02473	116.698	-0.03643	117.222	-0.0344
116.637	-0.02475	116.776	-0.03646	117.303	-0.03443
116.715	-0.02478	116.862	-0.03649	117.391	-0.03447
116.799	-0.0248	116.944	-0.03652	117.472	-0.0345
116.888	-0.02483	117.03	-0.03655	117.556	-0.03454
116.969	-0.02485	117.114	-0.03658	117.643	-0.03457
117.051	-0.02488	117.196	-0.03661	117.724	-0.03461
117.133	-0.02491	117.277	-0.03664	117.804	-0.03464
117.214	-0.02493	117.362	-0.03667	117.888	-0.03467
117.302	-0.02496	117.443	-0.03669	117.971	-0.03471
117.385	-0.02498	117.529	-0.03673	118.053	-0.03474
117.466	-0.02501	117.608	-0.03675	118.142	-0.03477
117.55	-0.02504	117.696	-0.03678	118.224	-0.03481
117.627	-0.02506	117.775	-0.03681	118.306	-0.03484
117.712	-0.02509	117.86	-0.03684	118.387	-0.03487
117.793	-0.02511	117.947	-0.03687	118.472	-0.03491
117.877	-0.02514	118.029	-0.0369	118.559	-0.03494
117.961	-0.02517	118.111	-0.03693	118.639	-0.03498
118.048	-0.02519	118.197	-0.03696	118.721	-0.03501
118.133	-0.02522	118.278	-0.03699	118.807	-0.03504
118.214	-0.02525	118.362	-0.03702	118.887	-0.03507
118.298	-0.02527	118.445	-0.03705	118.972	-0.03511
118.381	-0.0253	118.528	-0.03708	119.06	-0.03514
118.464	-0.02533	118.611	-0.03711	119.143	-0.03518
118.544	-0.02535	118.695	-0.03714	119.226	-0.03521
118.628	-0.02538	118.776	-0.03717	119.307	-0.03524
118.713	-0.02541	118.859	-0.0372	119.395	-0.03528
118.797	-0.02543	118.946	-0.03723	119.477	-0.03531
118.885	-0.02546	119.029	-0.03726	119.556	-0.03534
118.968	-0.02549	119.108	-0.03729	119.639	-0.03537
119.05	-0.02552	119.195	-0.03732	119.72	-0.03541
119.13	-0.02554	119.279	-0.03735	119.801	-0.03544
119.215	-0.02557	119.359	-0.03737	119.886	-0.03547
119.298	-0.0256	119.448	-0.03741	119.971	-0.0355
119.381	-0.02562	119.529	-0.03743	120.056	-0.03554
119.465	-0.02565	119.612	-0.03746	120.135	-0.03557
119.549	-0.02568	119.697	-0.03749	120.22	-0.0356
119.633	-0.0257	119.779	-0.03752	120.302	-0.03563
119.717	-0.02573	119.862	-0.03755	120.384	-0.03567
119.804	-0.02576	119.943	-0.03758	120.472	-0.0357
119.885	-0.02579	120.027	-0.03761	120.556	-0.03573
119.968	-0.02581	120.113	-0.03764	120.638	-0.03577
120.05	-0.02584	120.195	-0.03767	120.719	-0.0358
120.137	-0.02587	120.279	-0.0377	120.803	-0.03583
120.221	-0.0259	120.358	-0.03772	120.888	-0.03586
120.308	-0.02592	120.445	-0.03775	120.97	-0.03589
120.387	-0.02595	120.528	-0.03778	121.053	-0.03593
120.468	-0.02598	120.611	-0.03781	121.138	-0.03596
120.552	-0.026	120.697	-0.03784	121.223	-0.03599
120.634	-0.02603	120.782	-0.03787	121.305	-0.03602
120.719	-0.02606	120.865	-0.0379	121.387	-0.03605
120.801	-0.02608	120.946	-0.03793	121.472	-0.03609
120.885	-0.02611	121.029	-0.03796	121.554	-0.03612
120.968	-0.02614	121.116	-0.03799	121.636	-0.03615
121.054	-0.02617	121.196	-0.03801	121.721	-0.03618
121.137	-0.02619	121.283	-0.03804	121.801	-0.03621
121.219	-0.02622	121.364	-0.03807	121.889	-0.03625
121.304	-0.02625	121.45	-0.0381	121.968	-0.03628
121.389	-0.02628	121.532	-0.03813	122.053	-0.03631
121.47	-0.0263	121.618	-0.03816	122.135	-0.03634
121.553	-0.02633	121.697	-0.03819	122.218	-0.03637
121.639	-0.02636	121.781	-0.03822	122.3	-0.0364
121.718	-0.02638	121.866	-0.03825	122.384	-0.03643
121.803	-0.02641	121.951	-0.03827	122.468	-0.03646
121.889	-0.02644	122.029	-0.0383	122.552	-0.03649
121.975	-0.02647	122.116	-0.03833	122.635	-0.03652
122.058	-0.0265	122.201	-0.03836	122.72	-0.03656
122.138	-0.02652	122.284	-0.03839	122.801	-0.03659
122.222	-0.02655	122.367	-0.03842	122.886	-0.03662
122.305	-0.02658	122.452	-0.03844	122.969	-0.03665
122.386	-0.0266	122.538	-0.03847	123.055	-0.03668
122.471	-0.02663	122.619	-0.0385	123.135	-0.03671
122.555	-0.02666	122.702	-0.03853	123.219	-0.03674
122.641	-0.02669	122.783	-0.03855	123.305	-0.03677
122.722	-0.02671	122.869	-0.03858	123.39	-0.0368
122.809	-0.02674	122.954	-0.03861	123.472	-0.03683
122.889	-0.02677	123.034	-0.03864	123.558	-0.03686
122.972	-0.0268	123.116	-0.03867	123.641	-0.03689
123.058	-0.02683	123.201	-0.03869	123.723	-0.03692
123.136	-0.02685	123.286	-0.03872	123.807	-0.03695
123.221	-0.02688	123.364	-0.03875	123.893	-0.03698
123.306	-0.02691	123.452	-0.03878	123.975	-0.03701
123.388	-0.02694	123.536	-0.0388	124.058	-0.03704
123.473	-0.02696	123.618	-0.03883	124.143	-0.03707
123.553	-0.02699	123.699	-0.03886	124.226	-0.0371
123.638	-0.02702	123.784	-0.03889	124.308	-0.03713
123.721	-0.02705	123.866	-0.03891	124.389	-0.03716
123.804	-0.02707	123.951	-0.03894	124.472	-0.03719
123.888	-0.0271	124.033	-0.03897	124.56	-0.03722
123.97	-0.02713	124.117	-0.03899	124.64	-0.03725
124.052	-0.02716	124.203	-0.03902	124.725	-0.03728
124.134	-0.02718	124.284	-0.03905	124.804	-0.03731
124.218	-0.02721	124.367	-0.03908	124.891	-0.03734
124.302	-0.02724	124.449	-0.0391	124.974	-0.03736
124.387	-0.02727	124.535	-0.03913	125.059	-0.03739
124.469	-0.0273	124.615	-0.03916	125.142	-0.03742
124.554	-0.02733	124.699	-0.03918	125.225	-0.03745
124.635	-0.02735	124.783	-0.03921	125.307	-0.03748
124.72	-0.02738	124.862	-0.03924	125.389	-0.03751
124.8	-0.02741	124.945	-0.03926	125.471	-0.03753
124.884	-0.02744	125.031	-0.03929	125.557	-0.03756
124.965	-0.02746	125.112	-0.03932	125.641	-0.03759
125.051	-0.02749	125.195	-0.03934	125.725	-0.03762
125.136	-0.02752	125.278	-0.03937	125.806	-0.03765
125.217	-0.02755	125.361	-0.03939	125.892	-0.03768
125.304	-0.02758	125.447	-0.03942	125.975	-0.0377
125.385	-0.02761	125.529	-0.03945	126.055	-0.03773
125.466	-0.02763	125.614	-0.03947	126.14	-0.03776
125.549	-0.02766	125.695	-0.0395	126.224	-0.03779
125.635	-0.02769	125.781	-0.03953	126.31	-0.03781
125.72	-0.02772	125.863	-0.03955	126.391	-0.03784
125.803	-0.02775	125.945	-0.03958	126.475	-0.03787
125.884	-0.02778	126.031	-0.0396	126.558	-0.03789
125.967	-0.0278	126.113	-0.03963	126.642	-0.03792
126.054	-0.02783	126.197	-0.03965	126.724	-0.03795
126.133	-0.02786	126.282	-0.03968	126.807	-0.03798
126.219	-0.02789	126.36	-0.03971	126.891	-0.038
126.302	-0.02792	126.445	-0.03973	126.972	-0.03803
126.382	-0.02794	126.529	-0.03976	127.059	-0.03806
126.469	-0.02797	126.613	-0.03978	127.143	-0.03808
126.548	-0.028	126.696	-0.03981	127.223	-0.03811
126.635	-0.02803	126.781	-0.03983	127.308	-0.03813
126.714	-0.02806	126.865	-0.03986	127.394	-0.03816
126.798	-0.02809	126.949	-0.03988	127.474	-0.03819
126.877	-0.02811	127.036	-0.03991	127.559	-0.03821
126.962	-0.02814	127.118	-0.03993	127.64	-0.03824
127.045	-0.02817	127.201	-0.03996	127.726	-0.03826
127.128	-0.0282	127.284	-0.03998	127.806	-0.03829
127.212	-0.02822	127.368	-0.04001	127.892	-0.03832
127.294	-0.02825	127.451	-0.04003	127.975	-0.03834
127.38	-0.02828	127.534	-0.04006	128.058	-0.03837
127.465	-0.02831	127.616	-0.04008	128.138	-0.03839
127.545	-0.02834	127.699	-0.04011	128.221	-0.03841
127.635	-0.02837	127.786	-0.04013	128.307	-0.03844
127.711	-0.02839	127.867	-0.04015	128.388	-0.03846
127.797	-0.02842	127.952	-0.04018	128.474	-0.03849
127.881	-0.02845	128.034	-0.0402	128.559	-0.03852
127.964	-0.02848	128.115	-0.04023	128.643	-0.03854
128.049	-0.0285	128.198	-0.04025	128.725	-0.03856
128.129	-0.02853	128.286	-0.04027	128.812	-0.03859
128.213	-0.02856	128.365	-0.0403	128.894	-0.03861
128.296	-0.02859	128.447	-0.04032	128.978	-0.03864
128.377	-0.02861	128.53	-0.04034	129.059	-0.03866
128.463	-0.02864	128.616	-0.04037	129.142	-0.03869
128.543	-0.02867	128.698	-0.04039	129.226	-0.03871
128.626	-0.0287	128.78	-0.04041	129.304	-0.03873
128.715	-0.02873	128.863	-0.04044	129.392	-0.03876
128.797	-0.02875	128.948	-0.04046	129.476	-0.03878
128.88	-0.02878	129.033	-0.04048	129.559	-0.0388
128.959	-0.02881	129.113	-0.0405	129.641	-0.03883
129.044	-0.02883	129.198	-0.04053	129.723	-0.03885
129.127	-0.02886	129.282	-0.04055	129.806	-0.03887
129.211	-0.02889	129.363	-0.04057	129.889	-0.0389
129.293	-0.02892	129.451	-0.0406	129.973	-0.03892
129.374	-0.02894	129.532	-0.04062	130.054	-0.03894
129.462	-0.02897	129.616	-0.04064	130.139	-0.03896
129.542	-0.029	129.699	-0.04066	130.222	-0.03899
129.625	-0.02902	129.781	-0.04068	130.306	-0.03901
129.712	-0.02905	129.863	-0.04071	130.389	-0.03903
129.793	-0.02908	129.949	-0.04073	130.469	-0.03905
129.873	-0.0291	130.033	-0.04075	130.552	-0.03907
129.958	-0.02913	130.115	-0.04077	130.635	-0.0391
130.039	-0.02916	130.195	-0.04079	130.721	-0.03912
130.125	-0.02919	130.278	-0.04081	130.804	-0.03914
130.203	-0.02921	130.362	-0.04084	130.888	-0.03916
130.292	-0.02924	130.444	-0.04086	130.969	-0.03918
130.376	-0.02927	130.529	-0.04088	131.056	-0.0392
130.458	-0.02929	130.611	-0.0409	131.136	-0.03923
130.542	-0.02932	130.697	-0.04092	131.219	-0.03925
130.624	-0.02935	130.775	-0.04094	131.301	-0.03927
130.704	-0.02937	130.858	-0.04096	131.386	-0.03929
130.787	-0.0294	130.943	-0.04098	131.468	-0.03931
130.872	-0.02942	131.023	-0.041	131.551	-0.03933
130.952	-0.02945	131.109	-0.04102	131.636	-0.03935
131.039	-0.02948	131.191	-0.04104	131.717	-0.03937
131.115	-0.0295	131.275	-0.04107	131.802	-0.03939
131.202	-0.02953	131.356	-0.04109	131.885	-0.03941
131.281	-0.02955	131.439	-0.04111	131.964	-0.03943
131.366	-0.02958	131.52	-0.04112	132.052	-0.03945
131.443	-0.0296	131.608	-0.04115	132.132	-0.03947
131.53	-0.02963	131.69	-0.04117	132.216	-0.03949
131.61	-0.02966	131.773	-0.04119	132.298	-0.03951
131.694	-0.02968	131.858	-0.04121	132.384	-0.03953
131.778	-0.02971	131.94	-0.04123	132.465	-0.03955
131.859	-0.02973	132.024	-0.04124	132.544	-0.03957
131.943	-0.02976	132.109	-0.04126	132.63	-0.03959
132.028	-0.02979	132.19	-0.04128	132.711	-0.0396
132.11	-0.02981	132.277	-0.0413	132.789	-0.03962
132.193	-0.02984	132.359	-0.04132	132.875	-0.03964
132.278	-0.02986	132.441	-0.04134	132.958	-0.03966
132.359	-0.02989	132.521	-0.04136	133.044	-0.03968
132.438	-0.02991	132.607	-0.04138	133.123	-0.0397
132.529	-0.02994	132.69	-0.0414	133.21	-0.03971
132.61	-0.02997	132.774	-0.04142	133.292	-0.03973
132.694	-0.02999	132.857	-0.04143	133.373	-0.03975
132.778	-0.03002	132.941	-0.04145	133.457	-0.03977
132.857	-0.03004	133.027	-0.04147	133.539	-0.03978
132.944	-0.03007	133.105	-0.04149	133.619	-0.0398
133.024	-0.03009	133.19	-0.04151	133.706	-0.03982
133.106	-0.03012	133.274	-0.04153	133.789	-0.03984
133.192	-0.03014	133.358	-0.04154	133.87	-0.03985
133.275	-0.03017	133.436	-0.04156	133.954	-0.03987
133.36	-0.03019	133.521	-0.04158	134.038	-0.03989
133.441	-0.03022	133.603	-0.0416	134.119	-0.0399
133.522	-0.03024	133.682	-0.04161	134.205	-0.03992
133.606	-0.03026	133.772	-0.04163	134.29	-0.03994
133.691	-0.03029	133.851	-0.04165	134.372	-0.03995
133.778	-0.03031	133.935	-0.04167	134.453	-0.03997
133.856	-0.03034	134.021	-0.04168	134.539	-0.03999
133.941	-0.03036	134.102	-0.0417	134.621	-0.04
134.023	-0.03039	134.186	-0.04172	134.703	-0.04002
134.108	-0.03041	134.268	-0.04173	134.786	-0.04003
134.191	-0.03044	134.352	-0.04175	134.869	-0.04005
134.278	-0.03046	134.436	-0.04177	134.95	-0.04006
134.357	-0.03048	134.517	-0.04178	135.034	-0.04008
134.434	-0.03051	134.603	-0.0418	135.119	-0.04009
134.515	-0.03053	134.68	-0.04181	135.203	-0.04011
134.603	-0.03055	134.766	-0.04183	135.285	-0.04012
134.688	-0.03058	134.853	-0.04185	135.366	-0.04014
134.77	-0.0306	134.931	-0.04186	135.449	-0.04015
134.853	-0.03062	135.015	-0.04188	135.536	-0.04017
134.932	-0.03065	135.097	-0.04189	135.619	-0.04018
135.017	-0.03067	135.18	-0.04191	135.705	-0.0402
135.099	-0.03069	135.265	-0.04192	135.785	-0.04021
135.182	-0.03072	135.348	-0.04194	135.871	-0.04022
135.266	-0.03074	135.433	-0.04196	135.95	-0.04024
135.347	-0.03076	135.516	-0.04197	136.034	-0.04025
135.431	-0.03079	135.597	-0.04198	136.121	-0.04026
135.51	-0.03081	135.682	-0.042	136.201	-0.04028
135.594	-0.03083	135.765	-0.04201	136.288	-0.04029
135.681	-0.03086	135.845	-0.04203	136.37	-0.0403
135.763	-0.03088	135.927	-0.04204	136.454	-0.04032
135.847	-0.0309	136.009	-0.04206	136.537	-0.04033
135.927	-0.03092	136.095	-0.04207	136.621	-0.04034
136.011	-0.03095	136.178	-0.04209	136.7	-0.04035
136.094	-0.03097	136.26	-0.0421	136.787	-0.04037
136.172	-0.03099	136.347	-0.04211	136.868	-0.04038
136.257	-0.03101	136.428	-0.04213	136.95	-0.04039
136.343	-0.03103	136.506	-0.04214	137.035	-0.0404
136.425	-0.03106	136.592	-0.04215	137.116	-0.04042
136.509	-0.03108	136.676	-0.04217	137.202	-0.04043
136.59	-0.0311	136.761	-0.04218	137.283	-0.04044
136.676	-0.03112	136.844	-0.04219	137.368	-0.04045
136.759	-0.03114	136.924	-0.04221	137.449	-0.04046
136.844	-0.03117	137.008	-0.04222	137.532	-0.04047
136.923	-0.03119	137.09	-0.04223	137.614	-0.04048
137.008	-0.03121	137.174	-0.04224	137.699	-0.04049
137.091	-0.03123	137.259	-0.04226	137.781	-0.04051
137.172	-0.03125	137.339	-0.04227	137.865	-0.04052
137.256	-0.03128	137.423	-0.04228	137.951	-0.04053
137.339	-0.0313	137.505	-0.04229	138.032	-0.04054
137.423	-0.03132	137.587	-0.0423	138.113	-0.04055
137.508	-0.03134	137.672	-0.04232	138.197	-0.04056
137.589	-0.03136	137.756	-0.04233	138.278	-0.04057
137.674	-0.03138	137.837	-0.04234	138.36	-0.04058
137.753	-0.0314	137.918	-0.04235	138.443	-0.04059
137.837	-0.03143	138.003	-0.04236	138.527	-0.04059
137.92	-0.03145	138.088	-0.04237	138.609	-0.0406
138.001	-0.03147	138.171	-0.04238	138.692	-0.04061
138.087	-0.03149	138.251	-0.04239	138.778	-0.04062
138.167	-0.03151	138.335	-0.0424	138.858	-0.04063
138.251	-0.03153	138.421	-0.04242	138.943	-0.04064
138.333	-0.03155	138.501	-0.04243	139.024	-0.04065
138.414	-0.03157	138.583	-0.04244	139.106	-0.04066
138.501	-0.03159	138.667	-0.04245	139.195	-0.04067
138.581	-0.03161	138.752	-0.04246	139.276	-0.04067
138.67	-0.03164	138.834	-0.04247	139.358	-0.04068
138.753	-0.03166	138.917	-0.04248	139.442	-0.04069
138.837	-0.03168	139.002	-0.04248	139.524	-0.0407
138.92	-0.0317	139.084	-0.04249	139.607	-0.0407
139.003	-0.03172	139.163	-0.0425	139.687	-0.04071
139.083	-0.03174	139.248	-0.04251	139.769	-0.04072
139.167	-0.03176	139.329	-0.04252	139.856	-0.04073
139.247	-0.03178	139.415	-0.04253	139.938	-0.04073
139.331	-0.0318	139.501	-0.04254	140.023	-0.04074
139.411	-0.03182	139.581	-0.04255	140.107	-0.04075
139.496	-0.03184	139.666	-0.04256	140.188	-0.04075
139.577	-0.03186	139.749	-0.04256	140.271	-0.04076
139.659	-0.03188	139.833	-0.04257	140.357	-0.04076
139.743	-0.0319	139.916	-0.04258	140.44	-0.04077
139.826	-0.03192	139.998	-0.04259	140.519	-0.04078
139.91	-0.03195	140.08	-0.04259	140.6	-0.04078
139.991	-0.03197	140.161	-0.0426	140.685	-0.04079
140.078	-0.03199	140.247	-0.04261	140.766	-0.04079
140.163	-0.03201	140.329	-0.04262	140.85	-0.0408
140.245	-0.03203	140.412	-0.04262	140.933	-0.0408
140.328	-0.03205	140.499	-0.04263	141.016	-0.04081
140.412	-0.03207	140.582	-0.04264	141.101	-0.04081
140.493	-0.03209	140.664	-0.04264	141.182	-0.04082
140.579	-0.03211	140.748	-0.04265	141.262	-0.04082
140.661	-0.03213	140.827	-0.04265	141.354	-0.04083
140.747	-0.03215	140.912	-0.04266	141.435	-0.04083
140.828	-0.03217	140.992	-0.04267	141.515	-0.04083
140.911	-0.03219	141.078	-0.04267	141.6	-0.04084
140.995	-0.03221	141.155	-0.04268	141.686	-0.04084
141.081	-0.03223	141.241	-0.04268	141.768	-0.04085
141.161	-0.03225	141.326	-0.04269	141.848	-0.04085
141.245	-0.03227	141.41	-0.04269	141.933	-0.04085
141.325	-0.03229	141.491	-0.0427	142.015	-0.04085
141.412	-0.03231	141.576	-0.0427	142.097	-0.04086
141.496	-0.03233	141.657	-0.04271	142.188	-0.04086
141.579	-0.03235	141.743	-0.04271	142.267	-0.04086
141.66	-0.03237	141.821	-0.04272	142.351	-0.04087
141.746	-0.03239	141.906	-0.04272	142.433	-0.04087
141.826	-0.03241	141.989	-0.04272	142.517	-0.04087
141.909	-0.03243	142.074	-0.04273	142.603	-0.04087
141.99	-0.03245	142.156	-0.04273	142.684	-0.04087
142.072	-0.03247	142.237	-0.04273	142.768	-0.04087
142.157	-0.03249	142.32	-0.04274	142.849	-0.04088
142.24	-0.03251	142.404	-0.04274	142.93	-0.04088
142.324	-0.03253	142.486	-0.04274	143.013	-0.04088
142.406	-0.03255	142.57	-0.04275	143.096	-0.04088
142.492	-0.03257	142.649	-0.04275	143.18	-0.04088
142.572	-0.03259	142.733	-0.04275	143.263	-0.04088
142.656	-0.03261	142.813	-0.04275	143.346	-0.04088
142.74	-0.03263	142.896	-0.04276	143.429	-0.04088
142.825	-0.03265	142.98	-0.04276	143.512	-0.04088
142.908	-0.03267	143.067	-0.04276	143.597	-0.04088
142.99	-0.03269	143.151	-0.04276	143.678	-0.04088
143.07	-0.03271	143.234	-0.04276	143.764	-0.04088
143.155	-0.03273	143.316	-0.04276	143.847	-0.04088
143.239	-0.03275	143.398	-0.04276	143.928	-0.04088
143.32	-0.03277	143.482	-0.04277	144.009	-0.04088
143.405	-0.03279	143.565	-0.04277	144.097	-0.04088
143.486	-0.03281	143.651	-0.04277	144.174	-0.04088
143.569	-0.03283	143.733	-0.04277	144.256	-0.04087
143.652	-0.03285	143.817	-0.04277	144.345	-0.04087
143.735	-0.03287	143.898	-0.04277	144.427	-0.04087
143.819	-0.03289	143.981	-0.04277	144.51	-0.04087
143.906	-0.03291	144.066	-0.04277	144.592	-0.04087
143.985	-0.03293	144.149	-0.04277	144.677	-0.04086
144.071	-0.03295	144.234	-0.04277	144.759	-0.04086
144.155	-0.03297	144.316	-0.04276	144.846	-0.04086
144.239	-0.03299	144.399	-0.04276	144.925	-0.04086
144.319	-0.03301	144.478	-0.04276	145.007	-0.04085
144.403	-0.03303	144.562	-0.04276	145.091	-0.04085
144.489	-0.03305	144.65	-0.04276	145.176	-0.04085
144.57	-0.03307	144.728	-0.04276	145.258	-0.04084
144.651	-0.03309	144.811	-0.04276	145.342	-0.04084
144.733	-0.03311	144.896	-0.04275	145.426	-0.04084
144.817	-0.03313	144.977	-0.04275	145.506	-0.04083
144.904	-0.03315	145.059	-0.04275	145.594	-0.04083
144.985	-0.03317	145.145	-0.04275	145.675	-0.04082
145.066	-0.03319	145.224	-0.04274	145.757	-0.04082
145.152	-0.03321	145.306	-0.04274	145.838	-0.04081
145.238	-0.03323	145.39	-0.04274	145.922	-0.04081
145.315	-0.03325	145.47	-0.04274	146.007	-0.0408
145.4	-0.03327	145.552	-0.04273	146.085	-0.0408
145.483	-0.03329	145.638	-0.04273	146.171	-0.04079
145.568	-0.03331	145.72	-0.04272	146.255	-0.04079
145.645	-0.03333	145.805	-0.04272	146.335	-0.04078
145.731	-0.03335	145.891	-0.04272	146.421	-0.04078
145.813	-0.03337	145.974	-0.04271	146.505	-0.04077
145.899	-0.03339	146.057	-0.04271	146.589	-0.04077
145.981	-0.03341	146.141	-0.0427	146.671	-0.04076
146.065	-0.03343	146.225	-0.0427	146.756	-0.04075
146.146	-0.03345	146.308	-0.04269	146.839	-0.04075
146.229	-0.03347	146.391	-0.04269	146.925	-0.04074
146.314	-0.03349	146.472	-0.04268	147.01	-0.04073
146.394	-0.03351	146.554	-0.04268	147.095	-0.04072
146.475	-0.03353	146.64	-0.04267	147.175	-0.04072
146.563	-0.03355	146.723	-0.04266	147.256	-0.04071
146.646	-0.03357	146.805	-0.04266	147.339	-0.0407
146.726	-0.03359	146.887	-0.04265	147.423	-0.04069
146.811	-0.03361	146.969	-0.04265	147.507	-0.04069
146.892	-0.03363	147.057	-0.04264	147.588	-0.04068
146.977	-0.03365	147.14	-0.04263	147.672	-0.04067
147.062	-0.03367	147.222	-0.04262	147.758	-0.04066
147.146	-0.03369	147.309	-0.04262	147.839	-0.04065
147.225	-0.03371	147.388	-0.04261	147.921	-0.04065
147.307	-0.03373	147.471	-0.0426	148.006	-0.04064
147.392	-0.03375	147.554	-0.04259	148.085	-0.04063
147.468	-0.03377	147.639	-0.04259	148.17	-0.04062
147.554	-0.03379	147.719	-0.04258	148.253	-0.04061
147.638	-0.03381	147.805	-0.04257	148.339	-0.0406
147.721	-0.03383	147.885	-0.04256	148.418	-0.04059
147.808	-0.03386	147.968	-0.04255	148.501	-0.04058
147.892	-0.03388	148.055	-0.04254	148.585	-0.04057
147.971	-0.03389	148.134	-0.04254	148.668	-0.04056
148.053	-0.03391	148.218	-0.04253	148.751	-0.04055
148.137	-0.03393	148.304	-0.04252	148.836	-0.04054
148.22	-0.03395	148.385	-0.04251	148.916	-0.04053
148.306	-0.03398	148.47	-0.0425	149	-0.04052
148.384	-0.03399	148.552	-0.04249	149.084	-0.04051
148.469	-0.03402	148.632	-0.04248	149.166	-0.0405
148.554	-0.03404	148.718	-0.04247	149.253	-0.04049
148.637	-0.03406	148.801	-0.04246	149.332	-0.04047
148.719	-0.03408	148.887	-0.04245	149.419	-0.04046
148.803	-0.0341	148.97	-0.04243	149.504	-0.04045
148.886	-0.03412	149.052	-0.04242	149.587	-0.04044
148.966	-0.03414	149.132	-0.04241	149.669	-0.04043
149.053	-0.03416	149.219	-0.0424	149.754	-0.04042
149.137	-0.03418	149.301	-0.04239	149.836	-0.0404
149.218	-0.0342	149.384	-0.04238	149.923	-0.04039
149.301	-0.03422	149.468	-0.04237	150.005	-0.04038
149.387	-0.03424	149.551	-0.04235	150.084	-0.04037
149.467	-0.03426	149.636	-0.04234	150.169	-0.04035
149.551	-0.03428	149.718	-0.04233	150.25	-0.04034
149.634	-0.0343	149.806	-0.04232	150.334	-0.04033
149.717	-0.03432	149.887	-0.0423	150.418	-0.04031
149.796	-0.03434	149.968	-0.04229	150.5	-0.0403
149.882	-0.03436	150.051	-0.04228	150.581	-0.04029
149.965	-0.03438	150.13	-0.04227	150.667	-0.04027
150.046	-0.0344	150.216	-0.04225	150.75	-0.04026
150.133	-0.03442	150.297	-0.04224	150.833	-0.04025
150.218	-0.03444	150.384	-0.04222	150.915	-0.04023
150.3	-0.03446	150.467	-0.04221	150.996	-0.04022
150.383	-0.03448	150.549	-0.0422	151.078	-0.0402
150.464	-0.0345	150.628	-0.04218	151.157	-0.04019
150.55	-0.03452	150.715	-0.04217	151.244	-0.04017
150.63	-0.03454	150.798	-0.04215	151.327	-0.04016
150.718	-0.03456	150.881	-0.04214	151.413	-0.04014
150.798	-0.03458	150.963	-0.04212	151.496	-0.04013
150.88	-0.0346	151.046	-0.04211	151.579	-0.04011
150.963	-0.03462	151.13	-0.04209	151.662	-0.0401
151.048	-0.03464	151.217	-0.04208	151.745	-0.04008
151.133	-0.03466	151.299	-0.04206	151.83	-0.04007
151.216	-0.03468	151.384	-0.04204	151.915	-0.04005
151.299	-0.0347	151.462	-0.04203	151.996	-0.04004
151.383	-0.03472	151.548	-0.04201	152.079	-0.04002
151.461	-0.03474	151.628	-0.042	152.165	-0.04
151.547	-0.03476	151.713	-0.04198	152.246	-0.03999
151.632	-0.03478	151.795	-0.04196	152.331	-0.03997
151.714	-0.0348	151.878	-0.04195	152.413	-0.03995
151.795	-0.03482	151.961	-0.04193	152.498	-0.03994
151.881	-0.03484	152.048	-0.04191	152.58	-0.03992
151.965	-0.03486	152.127	-0.0419	152.663	-0.0399
152.05	-0.03488	152.211	-0.04188	152.745	-0.03989
152.128	-0.0349	152.292	-0.04186	152.831	-0.03987
152.21	-0.03492	152.379	-0.04184	152.913	-0.03985
152.294	-0.03494	152.461	-0.04182	152.995	-0.03983
152.379	-0.03496	152.548	-0.0418	153.078	-0.03982
152.463	-0.03498	152.628	-0.04179	153.158	-0.0398
152.544	-0.035	152.712	-0.04177	153.242	-0.03978
152.626	-0.03502	152.792	-0.04175	153.328	-0.03976
152.71	-0.03504	152.881	-0.04173	153.407	-0.03975
152.793	-0.03506	152.957	-0.04171	153.488	-0.03973
152.878	-0.03508	153.048	-0.04169	153.574	-0.03971
152.959	-0.0351	153.126	-0.04167	153.656	-0.03969
153.044	-0.03512	153.212	-0.04165	153.742	-0.03967
153.125	-0.03514	153.293	-0.04163	153.828	-0.03965
153.211	-0.03516	153.378	-0.04161	153.909	-0.03963
153.291	-0.03518	153.464	-0.04159	153.993	-0.03961
153.378	-0.0352	153.544	-0.04157	154.077	-0.03959
153.458	-0.03522	153.624	-0.04155	154.159	-0.03958
153.542	-0.03524	153.71	-0.04153	154.243	-0.03956
153.623	-0.03526	153.792	-0.04151	154.324	-0.03954
153.708	-0.03528	153.878	-0.04149	154.407	-0.03952
153.792	-0.0353	153.957	-0.04147	154.492	-0.0395
153.876	-0.03532	154.041	-0.04145	154.576	-0.03948
153.958	-0.03534	154.121	-0.04143	154.664	-0.03946
154.04	-0.03536	154.206	-0.04141	154.747	-0.03944
154.123	-0.03538	154.287	-0.04139	154.83	-0.03942
154.212	-0.0354	154.371	-0.04136	154.914	-0.0394
154.29	-0.03542	154.457	-0.04134	154.996	-0.03938
154.376	-0.03544	154.541	-0.04132	155.077	-0.03936
154.456	-0.03546	154.622	-0.0413	155.161	-0.03934
154.542	-0.03548	154.709	-0.04127	155.246	-0.03931
154.622	-0.0355	154.787	-0.04125	155.327	-0.03929
154.708	-0.03552	154.874	-0.04123	155.41	-0.03927
154.79	-0.03554	154.957	-0.04121	155.494	-0.03925
154.871	-0.03556	155.042	-0.04118	155.574	-0.03923
154.955	-0.03558	155.124	-0.04116	155.661	-0.03921
155.039	-0.0356	155.209	-0.04114	155.743	-0.03919
155.121	-0.03562	155.286	-0.04112	155.826	-0.03917
155.206	-0.03564	155.375	-0.04109	155.909	-0.03915
155.288	-0.03566	155.458	-0.04107	155.993	-0.03912
155.373	-0.03568	155.54	-0.04104	156.076	-0.0391
155.454	-0.0357	155.622	-0.04102	156.157	-0.03908
155.539	-0.03572	155.706	-0.041	156.24	-0.03906
155.624	-0.03574	155.787	-0.04097	156.327	-0.03904
155.707	-0.03576	155.87	-0.04095	156.41	-0.03902
155.787	-0.03577	155.953	-0.04092	156.493	-0.03899
155.87	-0.03579	156.037	-0.0409	156.577	-0.03897
155.951	-0.03581	156.119	-0.04087	156.658	-0.03895
156.037	-0.03583	156.205	-0.04085	156.743	-0.03893
156.117	-0.03585	156.284	-0.04082	156.826	-0.0389
156.203	-0.03587	156.367	-0.0408	156.911	-0.03888
156.283	-0.03589	156.45	-0.04077	156.99	-0.03886
156.369	-0.03591	156.535	-0.04075	157.075	-0.03884
156.454	-0.03593	156.62	-0.04072	157.161	-0.03881
156.539	-0.03595	156.701	-0.0407	157.244	-0.03879
156.623	-0.03596	156.782	-0.04067	157.328	-0.03877
156.71	-0.03598	156.87	-0.04064	157.411	-0.03874
156.791	-0.036	156.953	-0.04062	157.49	-0.03872
156.875	-0.03602	157.035	-0.04059	157.576	-0.0387
156.956	-0.03604	157.118	-0.04057	157.661	-0.03867
157.04	-0.03606	157.201	-0.04054	157.739	-0.03865
157.12	-0.03607	157.281	-0.04051	157.826	-0.03863
157.208	-0.03609	157.371	-0.04049	157.908	-0.0386
157.293	-0.03611	157.452	-0.04046	157.991	-0.03858
157.377	-0.03613	157.532	-0.04043	158.074	-0.03855
157.459	-0.03615	157.617	-0.04041	158.157	-0.03853
157.545	-0.03617	157.699	-0.04038	158.241	-0.03851
157.625	-0.03618	157.785	-0.04035	158.321	-0.03848
157.711	-0.0362	157.866	-0.04032	158.406	-0.03846
157.79	-0.03622	157.948	-0.0403	158.493	-0.03843
157.871	-0.03624	158.03	-0.04027	158.57	-0.03841
157.958	-0.03625	158.111	-0.04024	158.655	-0.03839
158.041	-0.03627	158.197	-0.04021	158.742	-0.03836
158.123	-0.03629	158.279	-0.04019	158.824	-0.03834
158.207	-0.0363	158.365	-0.04016	158.903	-0.03831
158.288	-0.03632	158.45	-0.04013	158.988	-0.03829
158.375	-0.03634	158.534	-0.0401	159.072	-0.03826
158.451	-0.03635	158.617	-0.04007	159.155	-0.03824
158.537	-0.03637	158.7	-0.04004	159.238	-0.03821
158.615	-0.03639	158.784	-0.04001	159.323	-0.03819
158.707	-0.03641	158.868	-0.03998	159.404	-0.03816
158.789	-0.03642	158.948	-0.03996	159.487	-0.03814
158.872	-0.03644	159.032	-0.03993	159.569	-0.03811
158.952	-0.03645	159.111	-0.0399	159.65	-0.03809
159.037	-0.03647	159.197	-0.03987	159.736	-0.03806
159.121	-0.03649	159.279	-0.03984	159.819	-0.03804
159.205	-0.0365	159.363	-0.03981	159.905	-0.03801
159.285	-0.03652	159.445	-0.03978	159.989	-0.03798
159.372	-0.03653	159.531	-0.03975	160.074	-0.03796
159.455	-0.03655	159.613	-0.03972	160.159	-0.03793
159.539	-0.03656	159.698	-0.03969	160.239	-0.03791
159.62	-0.03658	159.781	-0.03966	160.321	-0.03788
159.708	-0.03659	159.866	-0.03963	160.406	-0.03785
159.788	-0.03661	159.949	-0.0396	160.49	-0.03783
159.874	-0.03662	160.032	-0.03957	160.574	-0.0378
159.953	-0.03664	160.114	-0.03954	160.66	-0.03777
160.039	-0.03665	160.198	-0.0395	160.739	-0.03775
160.118	-0.03667	160.281	-0.03947	160.823	-0.03772
160.202	-0.03668	160.365	-0.03944	160.905	-0.0377
160.283	-0.0367	160.448	-0.03941	160.987	-0.03767
160.37	-0.03671	160.533	-0.03938	161.071	-0.03764
160.45	-0.03672	160.614	-0.03935	161.153	-0.03762
160.534	-0.03674	160.696	-0.03932	161.235	-0.03759
160.619	-0.03675	160.781	-0.03928	161.321	-0.03757
160.702	-0.03676	160.868	-0.03925	161.402	-0.03754
160.783	-0.03678	160.95	-0.03922	161.492	-0.03751
160.867	-0.03679	161.032	-0.03919	161.574	-0.03748
160.953	-0.0368	161.116	-0.03915	161.657	-0.03746
161.034	-0.03682	161.201	-0.03912	161.738	-0.03743
161.116	-0.03683	161.284	-0.03909	161.823	-0.0374
161.202	-0.03684	161.367	-0.03906	161.905	-0.03738
161.28	-0.03685	161.448	-0.03902	161.99	-0.03735
161.366	-0.03687	161.532	-0.03899	162.069	-0.03732
161.445	-0.03688	161.613	-0.03896	162.156	-0.0373
161.534	-0.03689	161.701	-0.03892	162.24	-0.03727
161.615	-0.0369	161.782	-0.03889	162.32	-0.03724
161.699	-0.03691	161.865	-0.03886	162.404	-0.03721
161.78	-0.03693	161.947	-0.03883	162.484	-0.03719
161.862	-0.03694	162.031	-0.03879	162.569	-0.03716
161.946	-0.03695	162.113	-0.03876	162.653	-0.03713
162.032	-0.03696	162.199	-0.03872	162.737	-0.03711
162.113	-0.03697	162.285	-0.03869	162.823	-0.03708
162.195	-0.03698	162.366	-0.03865	162.909	-0.03705
162.28	-0.03699	162.447	-0.03862	162.994	-0.03702
162.363	-0.037	162.533	-0.03859	163.077	-0.03699
162.447	-0.03701	162.613	-0.03855	163.159	-0.03697
162.53	-0.03702	162.701	-0.03852	163.241	-0.03694
162.615	-0.03703	162.783	-0.03848	163.325	-0.03691
162.699	-0.03704	162.864	-0.03845	163.409	-0.03688
162.783	-0.03705	162.947	-0.03841	163.491	-0.03686
162.866	-0.03706	163.033	-0.03838	163.575	-0.03683
162.944	-0.03707	163.112	-0.03834	163.66	-0.0368
163.032	-0.03708	163.199	-0.03831	163.741	-0.03677
163.114	-0.03709	163.28	-0.03827	163.822	-0.03674
163.198	-0.0371	163.367	-0.03823	163.908	-0.03672
163.283	-0.03711	163.447	-0.0382	163.988	-0.03669
163.364	-0.03711	163.533	-0.03816	164.074	-0.03666
163.444	-0.03712	163.616	-0.03813	164.155	-0.03663
163.53	-0.03713	163.697	-0.03809	164.24	-0.0366
163.614	-0.03714	163.781	-0.03805	164.323	-0.03658
163.697	-0.03715	163.865	-0.03802	164.411	-0.03655
163.776	-0.03715	163.942	-0.03798	164.49	-0.03652
163.861	-0.03716	164.027	-0.03795	164.574	-0.03649
163.945	-0.03717	164.107	-0.03791	164.66	-0.03646
164.029	-0.03717	164.194	-0.03787	164.742	-0.03643
164.114	-0.03718	164.274	-0.03784	164.823	-0.03641
164.196	-0.03719	164.361	-0.0378	164.905	-0.03638
164.277	-0.0372	164.441	-0.03776	164.985	-0.03635
164.362	-0.0372	164.526	-0.03772	165.069	-0.03632
164.444	-0.03721	164.611	-0.03769	165.156	-0.03629
164.53	-0.03721	164.692	-0.03765	165.241	-0.03627
164.612	-0.03722	164.774	-0.03761	165.325	-0.03624
164.699	-0.03723	164.855	-0.03758	165.406	-0.03621
164.778	-0.03723	164.941	-0.03754	165.491	-0.03618
164.862	-0.03724	165.023	-0.0375	165.575	-0.03615
164.942	-0.03724	165.103	-0.03746	165.66	-0.03612
165.025	-0.03725	165.191	-0.03742	165.743	-0.03609
165.107	-0.03725	165.273	-0.03739	165.824	-0.03607
165.193	-0.03725	165.356	-0.03735	165.904	-0.03604
165.277	-0.03726	165.439	-0.03731	165.993	-0.03601
165.359	-0.03726	165.524	-0.03727	166.074	-0.03598
165.44	-0.03727	165.607	-0.03723	166.155	-0.03595
165.524	-0.03727	165.696	-0.03719	166.238	-0.03592
165.608	-0.03727	165.773	-0.03716	166.322	-0.0359
165.691	-0.03728	165.859	-0.03712	166.405	-0.03587
165.774	-0.03728	165.94	-0.03708	166.486	-0.03584
165.857	-0.03728	166.025	-0.03704	166.573	-0.03581
165.939	-0.03729	166.106	-0.037	166.654	-0.03578
166.025	-0.03729	166.192	-0.03696	166.739	-0.03575
166.108	-0.03729	166.273	-0.03693	166.823	-0.03572
166.187	-0.03729	166.359	-0.03689	166.908	-0.03569
166.274	-0.0373	166.441	-0.03685	166.988	-0.03567
166.356	-0.0373	166.527	-0.03681	167.075	-0.03564
166.437	-0.0373	166.61	-0.03677	167.154	-0.03561
166.524	-0.0373	166.694	-0.03673	167.239	-0.03558
166.606	-0.0373	166.78	-0.03669	167.323	-0.03555
166.688	-0.0373	166.866	-0.03665	167.409	-0.03552
166.773	-0.0373	166.948	-0.03661	167.487	-0.0355
166.857	-0.0373	167.029	-0.03657	167.573	-0.03547
166.939	-0.0373	167.113	-0.03653	167.656	-0.03544
167.024	-0.0373	167.193	-0.03649	167.739	-0.03541
167.109	-0.0373	167.276	-0.03645	167.821	-0.03538
167.191	-0.0373	167.359	-0.03641	167.905	-0.03535
167.274	-0.0373	167.445	-0.03637	167.99	-0.03532
167.358	-0.0373	167.526	-0.03633	168.071	-0.03529
167.442	-0.0373	167.608	-0.03629	168.155	-0.03527
167.523	-0.0373	167.693	-0.03625	168.236	-0.03524
167.607	-0.0373	167.774	-0.03621	168.318	-0.03521
167.689	-0.0373	167.857	-0.03617	168.4	-0.03518
167.773	-0.0373	167.939	-0.03613	168.486	-0.03515
167.857	-0.03729	168.025	-0.03609	168.571	-0.03512
167.939	-0.03729	168.107	-0.03605	168.652	-0.03509
168.022	-0.03729	168.19	-0.03601	168.736	-0.03507
168.102	-0.03729	168.273	-0.03597	168.819	-0.03504
168.188	-0.03728	168.355	-0.03593	168.904	-0.03501
168.27	-0.03728	168.44	-0.03589	168.986	-0.03498
168.351	-0.03728	168.524	-0.03585	169.071	-0.03495
168.435	-0.03727	168.606	-0.03581	169.15	-0.03492
168.518	-0.03727	168.688	-0.03577	169.236	-0.03489
168.602	-0.03727	168.768	-0.03573	169.322	-0.03487
168.684	-0.03726	168.857	-0.03569	169.405	-0.03484
168.767	-0.03726	168.939	-0.03565	169.486	-0.03481
168.85	-0.03725	169.023	-0.03561	169.571	-0.03478
168.934	-0.03725	169.102	-0.03557	169.653	-0.03475
169.017	-0.03724	169.189	-0.03553	169.737	-0.03472
169.098	-0.03724	169.273	-0.03549	169.817	-0.0347
169.183	-0.03723	169.354	-0.03545	169.905	-0.03467
169.268	-0.03723	169.436	-0.03541	169.986	-0.03464
169.348	-0.03722	169.52	-0.03537	170.065	-0.03461
169.431	-0.03721	169.602	-0.03533	170.152	-0.03458
169.515	-0.03721	169.684	-0.03529	170.237	-0.03455
169.597	-0.0372	169.767	-0.03524	170.319	-0.03452
169.679	-0.03719	169.852	-0.0352	170.403	-0.0345
169.76	-0.03719	169.931	-0.03516	170.485	-0.03447
169.847	-0.03718	170.018	-0.03512	170.565	-0.03444
169.931	-0.03717	170.102	-0.03508	170.651	-0.03441
170.013	-0.03717	170.181	-0.03504	170.734	-0.03438
170.097	-0.03716	170.265	-0.035	170.819	-0.03436
170.181	-0.03715	170.346	-0.03496	170.901	-0.03433
170.266	-0.03714	170.432	-0.03491	170.983	-0.0343
170.346	-0.03713	170.514	-0.03487	171.068	-0.03427
170.429	-0.03712	170.6	-0.03483	171.15	-0.03424
170.513	-0.03711	170.683	-0.03479	171.233	-0.03421
170.596	-0.03711	170.768	-0.03475	171.317	-0.03419
170.681	-0.0371	170.85	-0.03471	171.402	-0.03416
170.765	-0.03709	170.929	-0.03467	171.484	-0.03413
170.847	-0.03708	171.016	-0.03462	171.568	-0.0341
170.931	-0.03707	171.094	-0.03458	171.65	-0.03407
171.015	-0.03706	171.18	-0.03454	171.734	-0.03405
171.097	-0.03705	171.264	-0.0345	171.817	-0.03402
171.182	-0.03703	171.349	-0.03445	171.899	-0.03399
171.265	-0.03702	171.427	-0.03441	171.986	-0.03396
171.347	-0.03701	171.513	-0.03437	172.066	-0.03393
171.43	-0.037	171.595	-0.03433	172.152	-0.03391
171.511	-0.03699	171.681	-0.03429	172.236	-0.03388
171.594	-0.03698	171.76	-0.03425	172.32	-0.03385
171.679	-0.03697	171.845	-0.0342	172.403	-0.03382
171.762	-0.03695	171.928	-0.03416	172.485	-0.03379
171.843	-0.03694	172.012	-0.03412	172.569	-0.03377
171.927	-0.03693	172.093	-0.03408	172.651	-0.03374
172.012	-0.03692	172.179	-0.03403	172.734	-0.03371
172.094	-0.0369	172.265	-0.03399	172.821	-0.03368
172.176	-0.03689	172.347	-0.03395	172.902	-0.03365
172.262	-0.03688	172.429	-0.03391	172.986	-0.03363
172.346	-0.03686	172.511	-0.03386	173.07	-0.0336
172.423	-0.03685	172.595	-0.03382	173.15	-0.03357
172.506	-0.03684	172.678	-0.03378	173.236	-0.03354
172.588	-0.03682	172.759	-0.03374	173.321	-0.03351
172.673	-0.03681	172.846	-0.03369	173.4	-0.03349
172.757	-0.03679	172.924	-0.03365	173.487	-0.03346
172.838	-0.03678	173.012	-0.03361	173.569	-0.03343
172.923	-0.03676	173.095	-0.03357	173.648	-0.03341
173.004	-0.03675	173.177	-0.03352	173.733	-0.03338
173.091	-0.03673	173.26	-0.03348	173.816	-0.03335
173.174	-0.03672	173.341	-0.03344	173.896	-0.03332
173.255	-0.0367	173.425	-0.0334	173.981	-0.0333
173.339	-0.03669	173.512	-0.03335	174.066	-0.03327
173.423	-0.03667	173.594	-0.03331	174.146	-0.03324
173.506	-0.03665	173.676	-0.03327	174.229	-0.03321
173.59	-0.03664	173.758	-0.03323	174.313	-0.03319
173.671	-0.03662	173.84	-0.03318	174.397	-0.03316
173.756	-0.0366	173.922	-0.03314	174.479	-0.03313
173.839	-0.03659	174.011	-0.0331	174.558	-0.03311
173.924	-0.03657	174.087	-0.03306	174.641	-0.03308
174.008	-0.03655	174.171	-0.03301	174.724	-0.03305
174.092	-0.03654	174.256	-0.03297	174.809	-0.03302
174.174	-0.03652	174.342	-0.03293	174.895	-0.03299
174.256	-0.0365	174.425	-0.03288	174.978	-0.03297
174.339	-0.03648	174.506	-0.03284	175.057	-0.03294
174.419	-0.03647	174.588	-0.0328	175.14	-0.03291
174.501	-0.03645	174.67	-0.03276	175.225	-0.03289
174.586	-0.03643	174.755	-0.03271	175.309	-0.03286
174.67	-0.03641	174.838	-0.03267	175.391	-0.03283
174.753	-0.03639	174.922	-0.03262	175.474	-0.03281
174.835	-0.03638	175.005	-0.03258	175.557	-0.03278
174.916	-0.03636	175.087	-0.03254	175.638	-0.03275
175	-0.03634	175.169	-0.0325	175.725	-0.03272
175.082	-0.03632	175.258	-0.03245	175.809	-0.0327
175.165	-0.0363	175.338	-0.03241	175.893	-0.03267
175.25	-0.03628	175.421	-0.03236	175.974	-0.03264
175.331	-0.03626	175.506	-0.03232	176.055	-0.03262
175.416	-0.03624	175.587	-0.03228	176.138	-0.03259
175.498	-0.03622	175.667	-0.03224	176.222	-0.03256
175.581	-0.0362	175.753	-0.03219	176.309	-0.03253
175.663	-0.03618	175.834	-0.03215	176.388	-0.03251
175.75	-0.03616	175.916	-0.03211	176.473	-0.03248
175.831	-0.03614	176.002	-0.03206	176.557	-0.03245
175.915	-0.03612	176.085	-0.03202	176.64	-0.03243
175.996	-0.0361	176.169	-0.03197	176.725	-0.0324
176.079	-0.03608	176.247	-0.03193	176.81	-0.03237
176.162	-0.03606	176.334	-0.03189	176.892	-0.03235
176.248	-0.03604	176.418	-0.03184	176.976	-0.03232
176.329	-0.03602	176.502	-0.0318	177.061	-0.03229
176.409	-0.036	176.58	-0.03176	177.144	-0.03227
176.492	-0.03598	176.666	-0.03171	177.226	-0.03224
176.577	-0.03596	176.746	-0.03167	177.307	-0.03221
176.66	-0.03594	176.835	-0.03162	177.392	-0.03219
176.741	-0.03591	176.915	-0.03158	177.474	-0.03216
176.827	-0.03589	176.997	-0.03154	177.556	-0.03213
176.909	-0.03587	177.079	-0.03149	177.639	-0.03211
176.991	-0.03585	177.166	-0.03145	177.724	-0.03208
177.076	-0.03583	177.248	-0.03141	177.807	-0.03205
177.157	-0.03581	177.325	-0.03137	177.892	-0.03203
177.239	-0.03578	177.409	-0.03132	177.975	-0.032
177.323	-0.03576	177.493	-0.03128	178.059	-0.03197
177.409	-0.03574	177.576	-0.03123	178.138	-0.03195
177.489	-0.03572	177.663	-0.03119	178.224	-0.03192
177.573	-0.03569	177.745	-0.03114	178.302	-0.0319
177.655	-0.03567	177.83	-0.0311	178.385	-0.03187
177.739	-0.03565	177.911	-0.03106	178.471	-0.03184
177.823	-0.03562	177.995	-0.03101	178.555	-0.03182
177.907	-0.0356	178.079	-0.03097	178.637	-0.03179
177.988	-0.03558	178.161	-0.03092	178.723	-0.03176
178.071	-0.03555	178.244	-0.03088	178.805	-0.03174
178.155	-0.03553	178.329	-0.03084	178.89	-0.03171
178.237	-0.0355	178.412	-0.03079	178.972	-0.03168
178.323	-0.03548	178.494	-0.03075	179.057	-0.03166
178.407	-0.03546	178.576	-0.03071	179.137	-0.03163
178.484	-0.03543	178.662	-0.03066	179.221	-0.0316
178.57	-0.03541	178.743	-0.03062	179.304	-0.03158
178.653	-0.03538	178.829	-0.03057	179.39	-0.03155
178.735	-0.03536	178.912	-0.03053	179.472	-0.03152
178.819	-0.03533	178.993	-0.03049	179.557	-0.0315
178.905	-0.03531	179.073	-0.03044	179.642	-0.03147
178.986	-0.03528	179.162	-0.0304	179.724	-0.03145
179.069	-0.03526	179.239	-0.03036	179.81	-0.03142
179.154	-0.03523	179.328	-0.03031	179.889	-0.03139
179.237	-0.0352	179.406	-0.03027	179.973	-0.03137
179.319	-0.03518	179.49	-0.03022	180.054	-0.03134
179.402	-0.03515	179.576	-0.03018	180.139	-0.03132
179.487	-0.03513	179.658	-0.03013	180.223	-0.03129
179.567	-0.0351	179.743	-0.03009	180.305	-0.03126
179.651	-0.03507	179.827	-0.03005	180.391	-0.03124
179.732	-0.03505	179.909	-0.03	180.475	-0.03121
179.817	-0.03502	179.99	-0.02996	180.556	-0.03118
179.896	-0.035	180.076	-0.02991	180.638	-0.03116
179.983	-0.03497	180.158	-0.02987	180.721	-0.03113
180.067	-0.03494	180.242	-0.02983	180.805	-0.03111
180.147	-0.03491	180.327	-0.02978	180.891	-0.03108
180.229	-0.03489	180.409	-0.02974	180.972	-0.03105
180.316	-0.03486	180.491	-0.02969	181.059	-0.03103
180.395	-0.03483	180.572	-0.02965	181.139	-0.031
180.479	-0.0348	180.656	-0.02961	181.222	-0.03098
180.563	-0.03478	180.741	-0.02956	181.305	-0.03095
180.646	-0.03475	180.823	-0.02952	181.389	-0.03092
180.731	-0.03472	180.904	-0.02948	181.47	-0.0309
180.813	-0.03469	180.993	-0.02943	181.556	-0.03087
180.894	-0.03466	181.075	-0.02939	181.637	-0.03084
180.977	-0.03464	181.156	-0.02934	181.724	-0.03082
181.061	-0.03461	181.239	-0.0293	181.806	-0.03079
181.145	-0.03458	181.324	-0.02925	181.889	-0.03077
181.229	-0.03455	181.41	-0.02921	181.972	-0.03074
181.316	-0.03452	181.493	-0.02916	182.056	-0.03071
181.399	-0.03449	181.573	-0.02912	182.136	-0.03069
181.481	-0.03446	181.66	-0.02908	182.222	-0.03066
181.565	-0.03443	181.738	-0.02903	182.302	-0.03064
181.648	-0.0344	181.823	-0.02899	182.387	-0.03061
181.733	-0.03437	181.911	-0.02894	182.471	-0.03058
181.816	-0.03434	181.993	-0.0289	182.556	-0.03056
181.899	-0.03431	182.077	-0.02886	182.641	-0.03053
181.981	-0.03428	182.157	-0.02881	182.724	-0.0305
182.067	-0.03425	182.24	-0.02877	182.805	-0.03048
182.15	-0.03422	182.322	-0.02873	182.889	-0.03045
182.231	-0.03419	182.405	-0.02868	182.971	-0.03043
182.317	-0.03416	182.487	-0.02864	183.054	-0.0304
182.399	-0.03413	182.575	-0.02859	183.135	-0.03037
182.482	-0.0341	182.657	-0.02855	183.222	-0.03035
182.565	-0.03407	182.738	-0.02851	183.303	-0.03032
182.647	-0.03403	182.823	-0.02846	183.387	-0.03029
182.728	-0.034	182.905	-0.02842	183.468	-0.03027
182.81	-0.03397	182.989	-0.02837	183.554	-0.03024
182.899	-0.03394	183.071	-0.02833	183.636	-0.03022
182.981	-0.03391	183.155	-0.02829	183.719	-0.03019
183.063	-0.03388	183.236	-0.02824	183.805	-0.03016
183.148	-0.03384	183.321	-0.0282	183.887	-0.03014
183.23	-0.03381	183.402	-0.02816	183.967	-0.03011
183.314	-0.03378	183.486	-0.02811	184.055	-0.03008
183.394	-0.03375	183.57	-0.02807	184.135	-0.03006
183.479	-0.03372	183.653	-0.02802	184.221	-0.03003
183.559	-0.03369	183.734	-0.02798	184.303	-0.03001
183.645	-0.03365	183.822	-0.02793	184.386	-0.02998
183.726	-0.03362	183.905	-0.02789	184.468	-0.02995
183.812	-0.03359	183.989	-0.02785	184.553	-0.02993
183.894	-0.03355	184.07	-0.0278	184.634	-0.0299
183.975	-0.03352	184.155	-0.02776	184.718	-0.02988
184.062	-0.03349	184.234	-0.02772	184.8	-0.02985
184.146	-0.03345	184.319	-0.02767	184.881	-0.02982
184.228	-0.03342	184.401	-0.02763	184.963	-0.0298
184.314	-0.03339	184.483	-0.02759	185.048	-0.02977
184.396	-0.03335	184.57	-0.02754	185.13	-0.02975
184.479	-0.03332	184.651	-0.0275	185.215	-0.02972
184.562	-0.03329	184.734	-0.02746	185.296	-0.02969
184.644	-0.03325	184.819	-0.02741	185.382	-0.02967
184.728	-0.03322	184.901	-0.02737	185.462	-0.02964
184.812	-0.03318	184.986	-0.02733	185.546	-0.02962
184.897	-0.03315	185.065	-0.02728	185.633	-0.02959
184.976	-0.03311	185.149	-0.02724	185.716	-0.02956
185.063	-0.03308	185.235	-0.0272	185.803	-0.02954
185.145	-0.03304	185.316	-0.02715	185.886	-0.02951
185.228	-0.03301	185.401	-0.02711	185.96	-0.02949
185.313	-0.03297	185.486	-0.02707	186.047	-0.02946
185.395	-0.03294	185.569	-0.02702	186.129	-0.02943
185.482	-0.0329	185.648	-0.02698	186.211	-0.02941
185.562	-0.03287	185.732	-0.02694	186.299	-0.02938
185.642	-0.03284	185.817	-0.0269	186.382	-0.02935
185.724	-0.0328	185.901	-0.02685	186.461	-0.02933
185.806	-0.03276	185.988	-0.02681	186.546	-0.0293
185.889	-0.03273	186.067	-0.02677	186.631	-0.02928
185.973	-0.03269	186.152	-0.02672	186.715	-0.02925
186.058	-0.03266	186.234	-0.02668	186.8	-0.02922
186.14	-0.03262	186.317	-0.02664	186.883	-0.0292
186.224	-0.03258	186.403	-0.0266	186.967	-0.02917
186.307	-0.03255	186.483	-0.02655	187.049	-0.02915
186.392	-0.03251	186.568	-0.02651	187.134	-0.02912
186.47	-0.03248	186.648	-0.02647	187.218	-0.02909
186.554	-0.03244	186.73	-0.02643	187.304	-0.02907
186.634	-0.0324	186.812	-0.02639	187.385	-0.02904
186.72	-0.03237	186.896	-0.02635	187.468	-0.02901
186.803	-0.03233	186.983	-0.0263	187.55	-0.02899
186.885	-0.03229	187.066	-0.02626	187.636	-0.02896
186.969	-0.03225	187.148	-0.02622	187.718	-0.02894
187.05	-0.03222	187.23	-0.02618	187.803	-0.02891
187.134	-0.03218	187.315	-0.02613	187.884	-0.02888
187.217	-0.03214	187.4	-0.02609	187.968	-0.02886
187.301	-0.03211	187.482	-0.02605	188.055	-0.02883
187.385	-0.03207	187.563	-0.02601	188.137	-0.02881
187.466	-0.03203	187.648	-0.02597	188.221	-0.02878
187.549	-0.03199	187.731	-0.02593	188.303	-0.02875
187.633	-0.03195	187.812	-0.02589	188.383	-0.02873
187.72	-0.03191	187.895	-0.02585	188.47	-0.0287
187.801	-0.03188	187.979	-0.0258	188.553	-0.02868
187.884	-0.03184	188.062	-0.02576	188.637	-0.02865
187.967	-0.0318	188.145	-0.02572	188.72	-0.02862
188.049	-0.03176	188.232	-0.02568	188.803	-0.0286
188.13	-0.03172	188.313	-0.02564	188.886	-0.02857
188.217	-0.03168	188.394	-0.0256	188.967	-0.02855
188.3	-0.03165	188.479	-0.02556	189.05	-0.02852
188.383	-0.03161	188.561	-0.02552	189.134	-0.0285
188.468	-0.03157	188.644	-0.02548	189.215	-0.02847
188.551	-0.03153	188.728	-0.02544	189.303	-0.02844
188.634	-0.03149	188.81	-0.0254	189.385	-0.02842
188.72	-0.03145	188.891	-0.02536	189.466	-0.02839
188.802	-0.03141	188.977	-0.02532	189.548	-0.02837
188.886	-0.03137	189.06	-0.02528	189.633	-0.02834
188.971	-0.03133	189.145	-0.02524	189.716	-0.02831
189.052	-0.03129	189.227	-0.0252	189.8	-0.02829
189.137	-0.03125	189.311	-0.02516	189.884	-0.02826
189.22	-0.03121	189.395	-0.02511	189.969	-0.02824
189.307	-0.03117	189.477	-0.02508	190.049	-0.02821
189.388	-0.03113	189.56	-0.02504	190.139	-0.02818
189.47	-0.03109	189.643	-0.025	190.217	-0.02816
189.553	-0.03105	189.729	-0.02496	190.301	-0.02813
189.639	-0.03101	189.813	-0.02492	190.383	-0.02811
189.721	-0.03097	189.896	-0.02488	190.468	-0.02808
189.802	-0.03093	189.982	-0.02484	190.549	-0.02806
189.886	-0.03089	190.062	-0.0248	190.635	-0.02803
189.968	-0.03085	190.147	-0.02476	190.718	-0.028
190.052	-0.03081	190.228	-0.02472	190.804	-0.02798
190.137	-0.03076	190.31	-0.02468	190.885	-0.02795
190.218	-0.03073	190.393	-0.02464	190.97	-0.02793
190.306	-0.03068	190.476	-0.0246	191.053	-0.0279
190.387	-0.03064	190.562	-0.02456	191.136	-0.02787
190.471	-0.0306	190.641	-0.02453	191.219	-0.02785
190.556	-0.03056	190.727	-0.02449	191.3	-0.02782
190.639	-0.03052	190.811	-0.02445	191.382	-0.0278
190.718	-0.03048	190.895	-0.02441	191.466	-0.02777
190.801	-0.03044	190.979	-0.02437	191.55	-0.02775
190.883	-0.0304	191.062	-0.02433	191.634	-0.02772
190.968	-0.03036	191.143	-0.02429	191.715	-0.0277
191.051	-0.03031	191.228	-0.02425	191.8	-0.02767
191.133	-0.03027	191.311	-0.02422	191.885	-0.02764
191.214	-0.03023	191.394	-0.02418	191.968	-0.02762
191.301	-0.03019	191.476	-0.02414	192.052	-0.02759
191.385	-0.03015	191.556	-0.0241	192.132	-0.02757
191.47	-0.03011	191.644	-0.02406	192.216	-0.02754
191.55	-0.03007	191.728	-0.02403	192.302	-0.02751
191.635	-0.03002	191.813	-0.02399	192.383	-0.02749
191.719	-0.02998	191.891	-0.02395	192.47	-0.02746
191.802	-0.02994	191.977	-0.02391	192.547	-0.02744
191.886	-0.0299	192.062	-0.02387	192.63	-0.02741
191.969	-0.02986	192.141	-0.02384	192.714	-0.02739
192.049	-0.02981	192.227	-0.0238	192.801	-0.02736
192.135	-0.02977	192.312	-0.02376	192.88	-0.02734
192.219	-0.02973	192.392	-0.02373	192.966	-0.02731
192.3	-0.02969	192.475	-0.02369	193.053	-0.02728
192.383	-0.02965	192.56	-0.02365	193.131	-0.02726
192.465	-0.02961	192.643	-0.02362	193.22	-0.02723
192.549	-0.02956	192.723	-0.02358	193.298	-0.02721
192.634	-0.02952	192.809	-0.02354	193.383	-0.02718
192.716	-0.02948	192.893	-0.02351	193.466	-0.02716
192.8	-0.02944	192.975	-0.02347	193.548	-0.02713
192.88	-0.0294	193.062	-0.02343	193.63	-0.02711
192.966	-0.02935	193.143	-0.0234	193.715	-0.02708
193.045	-0.02931	193.229	-0.02336	193.796	-0.02706
193.132	-0.02927	193.31	-0.02332	193.883	-0.02703
193.214	-0.02923	193.394	-0.02329	193.964	-0.027
193.297	-0.02918	193.476	-0.02325	194.045	-0.02698
193.379	-0.02914	193.563	-0.02321	194.13	-0.02695
193.465	-0.0291	193.643	-0.02318	194.215	-0.02693
193.544	-0.02906	193.726	-0.02314	194.295	-0.0269
193.627	-0.02902	193.81	-0.02311	194.376	-0.02688
193.711	-0.02897	193.894	-0.02307	194.462	-0.02685
193.796	-0.02893	193.974	-0.02304	194.547	-0.02683
193.88	-0.02889	194.061	-0.023	194.629	-0.0268
193.962	-0.02885	194.141	-0.02297	194.713	-0.02678
194.043	-0.0288	194.225	-0.02293	194.795	-0.02675
194.127	-0.02876	194.308	-0.0229	194.88	-0.02673
194.208	-0.02872	194.385	-0.02287	194.961	-0.0267
194.296	-0.02867	194.47	-0.02283	195.046	-0.02668
194.376	-0.02863	194.556	-0.02279	195.126	-0.02665
194.461	-0.02859	194.639	-0.02276	195.21	-0.02663
194.545	-0.02855	194.724	-0.02273	195.295	-0.0266
194.628	-0.02851	194.806	-0.02269	195.377	-0.02658
194.707	-0.02846	194.889	-0.02266	195.458	-0.02655
194.789	-0.02842	194.976	-0.02262	195.546	-0.02653
194.879	-0.02838	195.057	-0.02259	195.626	-0.0265
194.96	-0.02834	195.139	-0.02255	195.712	-0.02648
195.044	-0.02829	195.223	-0.02252	195.794	-0.02645
195.128	-0.02825	195.309	-0.02249	195.88	-0.02643
195.21	-0.02821	195.393	-0.02245	195.962	-0.0264
195.292	-0.02817	195.475	-0.02242	196.046	-0.02638
195.379	-0.02812	195.556	-0.02239	196.128	-0.02635
195.46	-0.02808	195.64	-0.02235	196.21	-0.02633
195.542	-0.02804	195.722	-0.02232	196.294	-0.02631
195.624	-0.028	195.805	-0.02229	196.376	-0.02628
195.707	-0.02796	195.889	-0.02225	196.461	-0.02626
195.793	-0.02791	195.973	-0.02222	196.545	-0.02623
195.875	-0.02787	196.056	-0.02219	196.623	-0.02621
195.957	-0.02783	196.139	-0.02216	196.712	-0.02618
196.04	-0.02779	196.222	-0.02212	196.794	-0.02616
196.122	-0.02774	196.307	-0.02209	196.879	-0.02613
196.204	-0.0277	196.385	-0.02206	196.959	-0.02611
196.288	-0.02766	196.469	-0.02203	197.041	-0.02609
196.376	-0.02761	196.554	-0.02199	197.127	-0.02606
196.458	-0.02757	196.635	-0.02196	197.209	-0.02604
196.54	-0.02753	196.72	-0.02193	197.291	-0.02601
196.621	-0.02749	196.802	-0.0219	197.377	-0.02599
196.705	-0.02745	196.89	-0.02187	197.458	-0.02597
196.785	-0.02741	196.969	-0.02184	197.543	-0.02594
196.87	-0.02736	197.054	-0.0218	197.623	-0.02592
196.951	-0.02732	197.137	-0.02177	197.709	-0.02589
197.034	-0.02728	197.22	-0.02174	197.79	-0.02587
197.12	-0.02724	197.303	-0.02171	197.87	-0.02585
197.203	-0.0272	197.387	-0.02168	197.954	-0.02582
197.285	-0.02715	197.47	-0.02165	198.037	-0.0258
197.367	-0.02711	197.554	-0.02162	198.122	-0.02577
197.452	-0.02707	197.638	-0.02158	198.207	-0.02575
[truncated: 4,841 more rows]

## Sheet: Figure 9
Composition	Tensile Strength	Error	Tensile Modulus	Error
	MPa		GPa
Flax/VE	105.659	5.37362	10.591	0.11738
5M-Flax/VE	116.68	2.00955	11.5097	0.52745
10M-Flax/VE	100.808	1.54557	10.2015	0.10253

## Sheet: Figure 11
Composition	Flexural Strength	Error	Flexural Modulus	Error
	MPa		GPa
Flax/VE	95.3463	13.8679	6.28271	0.137
5M-flax/VE	141.746	13.5669	7.04345	0.162
10M-flax/VE	123.546	7.36918	8.74595	0.1863

[truncated: 4 more sheets: Data behind Figure 2, Data behind Figure 3, Data behind Figure 9, Data behind Figure 11]
